# Supplementary material for: The Anabaena sp. PCC 7120 Exoproteome: Taking a Peek outside the Box
Source: Life (Basel). 2015 Jan 8;5(1):130–63. doi: 10.3390/life5010130 (PMC4390845; doi:10.3390/life5010130)
Supplement: Supplementary file 1 [file life-05-00130-s001.zip]

Archive with 4 entries (4 files):
- Suppl info N2 - Peptide identification list.xlsx
- Suppl info NH4+ - Peptide identification list.xlsx
- Suppl info NO3- - Peptide identification list.xlsx
- Supplementary information_v2.xlsx
