# Supplementary material for: The Anabaena sp. PCC 7120 Exoproteome: Taking a Peek outside the Box
Source: Life (Basel). 2015 Jan 8;5(1):130–63. doi: 10.3390/life5010130 (PMC4390845; doi:10.3390/life5010130)
Supplement: Supplementary file 1 [file life-05-00130-s001.zip › Suppl info N2 - Peptide identification list.xlsx]

## Sheet: Band 1
AC	ID	Description	Protein Score	% Coverage	#Peptides	#Uniq Sequences	#Ambiguous Prots	Ambiguous Prots	#Sub-Prots	Sub-Prots	Protein Mass (Da)	Sequence	Sequence + PTMs	#PTMs	Position (to mature prot.)	Proteotypic	z-score	Experimental Mass (m/z)	Spectrum Description	Ref Proteins
Q8YQL3	DPSA_NOSS1	Nutrient stress-induced DNA-binding protein	141.914	29.35	9	5	0		0		20687.2	R|AYHLAHFLAK|D	AYHLAHFLAK	0	162-171	TRUE	9.388	585.829	Cmpd 1315, +MSn(585.83), 34.9 min	Q8YQL3
												K|LAELTCFEQESDGVYSSR|K	LAELTC[Cys_CAM]FEQESDGVYSSR	1	98-115	TRUE	8.503	697.314	Cmpd 1722, +MSn(697.31), 43.4 min	Q8YQL3
												K|LAELTCFEQESDGVYSSR|K	LAELTC[Cys_CAM]FEQESDGVYSSR	1	98-115	TRUE	11.955	697.639	Cmpd 1788, +MSn(697.64), 44.8 min	Q8YQL3
												K|LAELTCFEQESDGVYSSR|K	LAELTC[Cys_CAM]FEQESDGVYSSR	1	98-115	TRUE	12.28	1045.89	Cmpd 1793, +MSn(1045.89), 44.9 min	Q8YQL3
												R|LNGLGGVPAASFSK|L	LNGLGGVPAASFSK	0	84-97	TRUE	12.133	659.375	Cmpd 1557, +MSn(659.38), 39.8 min	Q8YQL3
												R|LNGLGGVPAASFSK|L	LNGLGGVPAASFSK	0	84-97	TRUE	10.544	659.87	Cmpd 1582, +MSn(659.87), 40.3 min	Q8YQL3
												R|LNGLGGVPAASFSK|L	LNGLGGVPAASFSK	0	84-97	TRUE	10.705	659.864	Cmpd 1633, +MSn(659.86), 41.4 min	Q8YQL3
												R|QAAQAESLGDR|G	QAAQAESLGDR	0	135-145	TRUE	13.04	573.248	Cmpd 708, +MSn(573.25), 21.6 min	Q8YQL3
												R|RQAAQAESLGDR|G	RQAAQAESLGDR	0	134-145	TRUE	10.635	651.33	Cmpd 662, +MSn(651.33), 20.7 min	Q8YQL3
Q8YPW8	Q8YPW8_NOSS1	Alr4072 protein	81.345	11.36	4	4	0		0		50373.2	K|DTIIGVDPNSR|Q	DTIIGVDPNSR	0	346-356	TRUE	8.903	593.801	Cmpd 1258, +MSn(593.80), 33.5 min	Q8YPW8
												R|GNDQISGLGGK|D	GNDQISGLGGK	0	335-345	TRUE	9.5	523.281	Cmpd 910, +MSn(523.28), 26.0 min	Q8YPW8
												K|GNGVYDASSQSDLTSSSIFAR|F	GNGVYDASSQSDLTSSSIFAR	0	454-474	TRUE	8.576	721.657	Cmpd 1738, +MSn(721.66), 43.7 min	Q8YPW8
												-|MYNTIIGTPFNDR|L	M[Oxidation_M]YNTIIGTPFNDR	1	1-13	TRUE	12.525	779.368	Cmpd 1714, +MSn(779.37), 43.2 min	Q8YPW8
P07120	PHCB_NOSS1	C-phycocyanin subunit beta	40.779	19.08	2	2	0		0		18386.8	R|ETYQALGTPGSSVAVGVQK|M	ETYQALGTPGSSVAVGVQK	0	116-134	TRUE	8.446	631.28	Cmpd 1435, +MSn(631.28), 37.4 min	P07120
												R|ITSNASAIVTNAAR|A	ITSNASAIVTNAAR	0	45-58	TRUE	9.418	694.827	Cmpd 1225, +MSn(694.83), 32.8 min	P07120

## Sheet: Band 2
AC	ID	Description	Protein Score	% Coverage	#Peptides	#Uniq Sequences	#Ambiguous Prots	Ambiguous Prots	#Sub-Prots	Sub-Prots	Protein Mass (Da)	Sequence	Sequence + PTMs	#PTMs	Position (to mature prot.)	Proteotypic	z-score	Experimental Mass (m/z)	Spectrum Description	Ref Proteins
Q8YRU9	TKT_NOSS1	Transketolase	215.334	18.06	10	9	0		0		72070.6	K|AKYPQEAAEFER|Y	AKYPQEAAEFER	0	324-335	TRUE	7.676	480.218	Cmpd 1104, +MSn(480.22), 30.6 min	Q8YRU9
												K|DGNTDLEAIHK|A	DGNTDLEAIHK	0	223-233	TRUE	8.198	606.777	Cmpd 935, +MSn(606.78), 26.4 min	Q8YRU9
												R|FGASAPGGVCLEK|F	FGASAPGGVC[Cys_CAM]LEK	1	641-653	TRUE	9.85	646.818	Cmpd 1289, +MSn(646.82), 34.7 min	Q8YRU9
												K|GQYQNPNIHFGVR|E	GQYQNPNIHFGVR	0	403-415	TRUE	7.624	510.597	Cmpd 1282, +MSn(510.60), 34.5 min	Q8YRU9
												K|NNAPTLLAFTR|Q	NNAPTLLAFTR	0	518-528	TRUE	9.304	609.298	Cmpd 1722, +MSn(609.30), 44.5 min	Q8YRU9
												R|QNVPNLAGTSIDDVAK|G	QNVPNLAGTSIDDVAK	0	529-544	TRUE	15.006	821.398	Cmpd 1513, +MSn(821.40), 39.8 min	Q8YRU9
												K|SNTAGVHGAALGGDEVALTR|Q	SNTAGVHGAALGGDEVALTR	0	262-281	TRUE	10.987	632.678	Cmpd 1272, +MSn(632.68), 34.2 min	Q8YRU9
												K|VTTIIGYGSPNK|S	VTTIIGYGSPNK	0	250-261	TRUE	13.073	625.348	Cmpd 1276, +MSn(625.35), 34.3 min	Q8YRU9
												K|YIGSEGDAVTIDR|F	YIGSEGDAVTIDR	0	628-640	TRUE	13.6	698.324	Cmpd 1246, +MSn(698.32), 33.6 min	Q8YRU9
												K|YIGSEGDAVTIDR|F	YIGSEGDAVTIDR	0	628-640	TRUE	10.605	698.334	Cmpd 1250, +MSn(698.33), 33.7 min	Q8YRU9
Q44528	Q44528_NOSS1	All0875 protein	165.873	13.77	9	7	0		0		63833.7	K|EYPGDYSWGYNPR|Y	EYPGDYSWGYNPR	0	165-177	TRUE	8.585	802.276	Cmpd 1562, +MSn(802.28), 40.9 min	Q44528
												R|KNNHALYTENIDFIHENPEAK|V	KNNHALYTENIDFIHENPEAK	0	462-482	TRUE	8.755	625.329	Cmpd 1406, +MSn(625.33), 37.4 min	Q44528
												R|KNNHALYTENIDFIHENPEAK|V	KNNHALYTENIDFIHENPEAK	0	462-482	TRUE	7.867	833.408	Cmpd 1407, +MSn(833.41), 37.5 min	Q44528
												K|NNHALYTENIDFIHENPEAK|V	NNHALYTENIDFIHENPEAK	0	463-482	TRUE	10.629	790.37	Cmpd 1509, +MSn(790.37), 39.7 min	Q44528
												R|TTVELEDGTYQYK|F	TTVELEDGTYQYK	0	41-53	TRUE	14.931	773.861	Cmpd 1298, +MSn(773.86), 34.9 min	Q44528
												R|TTVELEDGTYQYK|F	TTVELEDGTYQYK	0	41-53	TRUE	7.964	516.243	Cmpd 1299, +MSn(516.24), 34.9 min	Q44528
												R|YFFATESSYGSTADLK|K	YFFATESSYGSTADLK	0	178-193	TRUE	10.942	894.333	Cmpd 1713, +MSn(894.33), 44.3 min	Q44528
												R|YFFATESSYGSTADLKK|L	YFFATESSYGSTADLKK	0	178-194	TRUE	11.427	957.897	Cmpd 1511, +MSn(957.90), 39.7 min	Q44528
												R|YWVGEYHLDGIR|Y	YWVGEYHLDGIR	0	269-280	TRUE	12.169	754.36	Cmpd 1657, +MSn(754.36), 43.2 min	Q44528
Q8YU28	Q8YU28_NOSS1	Prolyl endopeptidase	152.433	13.21	8	7	0		0		77917.3	R|ETIVDFNPDNYETK|Q	ETIVDFNPDNYETK	0	415-428	TRUE	9.426	842.858	Cmpd 1640, +MSn(842.86), 42.7 min	Q8YU28
												K|FTSFTTPGTIYR|Y	FTSFTTPGTIYR	0	391-402	TRUE	9.662	695.833	Cmpd 1592, +MSn(695.83), 41.5 min	Q8YU28
												K|IDHVDDYHGTLVADPYR|W	IDHVDDYHGTLVADPYR	0	16-32	TRUE	10.481	662.67	Cmpd 1328, +MSn(662.67), 35.7 min	Q8YU28
												R|LGTPQSEDVLIYQR|L	LGTPQSEDVLIYQR	0	216-229	TRUE	9.134	809.89	Cmpd 1544, +MSn(809.89), 40.4 min	Q8YU28
												R|LGTPQSEDVLIYQR|L	LGTPQSEDVLIYQR	0	216-229	TRUE	8.386	809.89	Cmpd 1547, +MSn(809.89), 40.5 min	Q8YU28
												K|NDGLQNQSVLYTLK|S	NDGLQNQSVLYTLK	0	94-107	TRUE	12.136	796.911	Cmpd 1610, +MSn(796.91), 41.9 min	Q8YU28
												K|RDDTETFYK|F	RDDTETFYK	0	382-390	TRUE	8.965	587.773	Cmpd 925, +MSn(587.77), 26.2 min	Q8YU28
												K|TKLEDVNYYQK|L	TKLEDVNYYQK	0	200-210	TRUE	11.959	700.855	Cmpd 1060, +MSn(700.85), 29.5 min	Q8YU28
P07120	PHCB_NOSS1	C-phycocyanin subunit beta	70.098	28.9	4	3	0		1	Q3L163	18386.8	R|ETYQALGTPGSSVAVGVQK|M	ETYQALGTPGSSVAVGVQK	0	116-134	FALSE	9.846	631.328	Cmpd 1401, +MSn(631.33), 37.3 min	P07120,Q3L163
												R|ITSNASAIVTNAAR|A	ITSNASAIVTNAAR	0	45-58	TRUE	10.78	694.844	Cmpd 1203, +MSn(694.84), 32.7 min	P07120
												R|ITSNASAIVTNAAR|A	ITSNASAIVTNAAR	0	45-58	TRUE	10.014	694.849	Cmpd 1208, +MSn(694.85), 32.8 min	P07120
												K|MKDAAVGIANDPNGITK|G	M[Oxidation_M]KDAAVGIANDPNGITK	1	135-151	FALSE	7.841	577.939	Cmpd 1055, +MSn(577.94), 29.3 min	P07120,Q3L163
Q8YR01	Q8YR01_NOSS1	Alr3659 protein	57.56	6.62	3	3	0		0		61699	K|GGVGNDILDVR|F	GGVGNDILDVR	0	118-128	TRUE	7.897	557.802	Cmpd 1460, +MSn(557.80), 38.6 min	Q8YR01
												R|LDGGDGDDYLSAK|S	LDGGDGDDYLSAK	0	429-441	TRUE	11.158	663.315	Cmpd 1121, +MSn(663.32), 31.0 min	Q8YR01
												K|NILDGGSGNDQLYAR|Y	NILDGGSGNDQLYAR	0	134-148	TRUE	12.442	796.865	Cmpd 1445, +MSn(796.86), 38.3 min	Q8YR01
Q8YW74	DNAK2_NOSS1	Chaperone protein dnaK2	48.772	5.53	3	3	0		0		67907.6	K|ENIDEVVLVGGSTR|I	ENIDEVVLVGGSTR	0	326-339	TRUE	11.141	744.357	Cmpd 1589, +MSn(744.36), 41.4 min	Q8YW74
												R|IPAVQQLVK|N	IPAVQQLVK	0	340-348	TRUE	7.693	498.339	Cmpd 1423, +MSn(498.34), 37.8 min	Q8YW74
												K|NQADSLAYQAEK|Q	NQADSLAYQAEK	0	531-542	TRUE	9.03	669.295	Cmpd 1005, +MSn(669.29), 28.1 min	Q8YW74
Q3L162	Q3L162_NOSS1	Phycocyanin A subunit (Fragment)	48.57	31.87	2	2	1	P07121	0		9756.91	K|FPYTTQTPGPQFAADSR|G	FPYTTQTPGPQFAADSR	0	64-80	FALSE	10.022	628.962	Cmpd 1549, +MSn(628.96), 40.5 min	P07121,Q3L162
												R|LIDGATQAVYQK|F	LIDGATQAVYQK	0	52-63	FALSE	9.369	653.853	Cmpd 1126, +MSn(653.85), 31.2 min	P07121,Q3L162
P80557	PHAB_NOSS1	Allophycocyanin subunit beta	39.727	14.2	3	2	0		0		17304.7	R|AATTISANAAAIVK|E	AATTISANAAAIVK	0	41-54	TRUE	9.157	651.365	Cmpd 1334, +MSn(651.37), 35.8 min	P80557
												R|AATTISANAAAIVK|E	AATTISANAAAIVK	0	41-54	TRUE	8.575	651.341	Cmpd 1340, +MSn(651.34), 36.0 min	P80557
												K|AYFSTGELR|V	AYFSTGELR	0	30-38	TRUE	9.275	522.274	Cmpd 1362, +MSn(522.27), 36.4 min	P80557

## Sheet: Band 3
AC	ID	Description	Protein Score	% Coverage	#Peptides	#Uniq Sequences	#Ambiguous Prots	Ambiguous Prots	#Sub-Prots	Sub-Prots	Protein Mass (Da)	Sequence	Sequence + PTMs	#PTMs	Position (to mature prot.)	Proteotypic	z-score	Experimental Mass (m/z)	Spectrum Description	Ref Proteins
Q8YY05	G6PI_NOSS1	Glucose-6-phosphate isomerase	507.82	35.23	35	19	0		0		57818.9	K|AAAVILDLQTK|V	AAAVILDLQTK	0	457-467	TRUE	12.083	571.851	Cmpd 1496, +MSn(571.85), 40.0 min	Q8YY05
												K|AFADMAELEK|G	AFADM[Oxidation_M]AELEK	1	46-55	TRUE	8.351	570.773	Cmpd 1094, +MSn(570.77), 30.7 min	Q8YY05
												K|DLDGNTVYQGIAVYGNK|G	DLDGNTVYQGIAVYGNK	0	329-345	TRUE	12.939	609.649	Cmpd 1656, +MSn(609.65), 43.6 min	Q8YY05
												K|DLDGNTVYQGIAVYGNK|G	DLDGNTVYQGIAVYGNK	0	329-345	TRUE	12.232	913.904	Cmpd 1660, +MSn(913.90), 43.7 min	Q8YY05
												K|DMVVLPYK|D	DMVVLPYK	0	299-306	TRUE	8.318	482.752	Cmpd 1504, +MSn(482.75), 40.2 min	Q8YY05
												R|DSITVTIPQVNAR|T	DSITVTIPQVNAR	0	409-421	TRUE	7.897	707.346	Cmpd 1547, +MSn(707.35), 41.1 min	Q8YY05
												R|DSITVTIPQVNAR|T	DSITVTIPQVNAR	0	409-421	TRUE	9.497	471.925	Cmpd 1565, +MSn(471.92), 41.4 min	Q8YY05
												R|DSITVTIPQVNAR|T	DSITVTIPQVNAR	0	409-421	TRUE	7.755	707.37	Cmpd 1593, +MSn(707.37), 42.2 min	Q8YY05
												K|EKDLDGNTVYQGIAVYGNK|G	EKDLDGNTVYQGIAVYGNK	0	327-345	TRUE	11.293	695.336	Cmpd 1438, +MSn(695.34), 38.6 min	Q8YY05
												K|EKDLDGNTVYQGIAVYGNK|G	EKDLDGNTVYQGIAVYGNK	0	327-345	TRUE	8.821	1043.01	Cmpd 1444, +MSn(1043.01), 38.7 min	Q8YY05
												K|EKTALSLEQIAEK|I	EKTALSLEQIAEK	0	475-487	TRUE	10.398	730.393	Cmpd 1345, +MSn(730.39), 36.4 min	Q8YY05
												K|EKTALSLEQIAEK|I	EKTALSLEQIAEK	0	475-487	TRUE	7.337	487.256	Cmpd 1346, +MSn(487.26), 36.4 min	Q8YY05
												K|GSTDQHAYVQQLR|E	GSTDQHAYVQQLR	0	346-358	TRUE	8.449	501.579	Cmpd 948, +MSn(501.58), 27.0 min	Q8YY05
												K|GSTDQHAYVQQLR|E	GSTDQHAYVQQLR	0	346-358	TRUE	11.136	751.864	Cmpd 950, +MSn(751.86), 27.1 min	Q8YY05
												R|GVVFQGNLGQPSSLK|I	GVVFQGNLGQPSSLK	0	510-524	TRUE	11.621	765.909	Cmpd 1481, +MSn(765.91), 39.6 min	Q8YY05
												R|GVVFQGNLGQPSSLK|I	GVVFQGNLGQPSSLK	0	510-524	TRUE	7.972	510.936	Cmpd 1482, +MSn(510.94), 39.6 min	Q8YY05
												R|GVVFQGNLGQPSSLK|I	GVVFQGNLGQPSSLK	0	510-524	TRUE	11.156	765.897	Cmpd 1529, +MSn(765.90), 40.7 min	Q8YY05
												K|IGAADQVEAIYK|I	IGAADQVEAIYK	0	488-499	TRUE	13.457	639.348	Cmpd 1356, +MSn(639.35), 36.7 min	Q8YY05
												K|IGAADQVEAIYK|I	IGAADQVEAIYK	0	488-499	TRUE	7.521	426.536	Cmpd 1362, +MSn(426.54), 36.8 min	Q8YY05
												K|IGAADQVEAIYK|I	IGAADQVEAIYK	0	488-499	TRUE	10.729	639.356	Cmpd 1401, +MSn(639.36), 37.8 min	Q8YY05
												K|IGAADQVEAIYK|I	IGAADQVEAIYK	0	488-499	TRUE	10.008	639.331	Cmpd 1409, +MSn(639.33), 37.9 min	Q8YY05
												K|IHFIDNTDPAGIDR|I	IHFIDNTDPAGIDR	0	145-158	TRUE	8.376	528.603	Cmpd 1379, +MSn(528.60), 37.3 min	Q8YY05
												K|IHFIDNTDPAGIDR|I	IHFIDNTDPAGIDR	0	145-158	TRUE	11.581	792.397	Cmpd 1380, +MSn(792.40), 37.3 min	Q8YY05
												R|ILTHLR|N	ILTHLR	0	159-164	TRUE	7.428	376.729	Cmpd 884, +MSn(376.73), 25.5 min	Q8YY05
												K|IQTGAIHPPK|A	IQTGAIHPPK	0	101-110	TRUE	8.865	531.31	Cmpd 881, +MSn(531.31), 25.4 min	Q8YY05
												K|KAAAVILDLQTK|V	KAAAVILDLQTK	0	456-467	TRUE	7.783	636.326	Cmpd 1331, +MSn(636.33), 35.9 min	Q8YY05
												K|KAAAVILDLQTK|V	KAAAVILDLQTK	0	456-467	TRUE	9.678	636.369	Cmpd 1333, +MSn(636.37), 36.0 min	Q8YY05
												R|MVGHYWLR|N	M[Oxidation_M]VGHYWLR	1	66-73	TRUE	8.828	539.255	Cmpd 1217, +MSn(539.25), 33.4 min	Q8YY05
												R|NHLASTLVLVISK|S	NHLASTLVLVISK	0	165-177	TRUE	9.92	465.617	Cmpd 1695, +MSn(465.62), 44.5 min	Q8YY05
												R|NHLASTLVLVISK|S	NHLASTLVLVISK	0	165-177	TRUE	11.946	697.927	Cmpd 1696, +MSn(697.93), 44.5 min	Q8YY05
												R|QALYENQR|D	QALYENQR	0	401-408	TRUE	8.682	511.259	Cmpd 753, +MSn(511.26), 22.5 min	Q8YY05
												K|TALSLEQIAEK|I	TALSLEQIAEK	0	477-487	TRUE	11.181	601.846	Cmpd 1477, +MSn(601.85), 39.5 min	Q8YY05
												K|TALSLEQIAEK|I	TALSLEQIAEK	0	477-487	TRUE	8.673	601.87	Cmpd 1531, +MSn(601.87), 40.7 min	Q8YY05
												K|TALSLEQIAEK|I	TALSLEQIAEK	0	477-487	TRUE	7.765	602.307	Cmpd 1537, +MSn(602.31), 40.9 min	Q8YY05
												R|YLQQLVMESLGK|E	YLQQLVMESLGK	0	315-326	TRUE	12.012	704.896	Cmpd 1445, +MSn(704.90), 38.7 min	Q8YY05
Q8YQ71	Q8YQ71_NOSS1	Phosphoglucomutase/phosphomannomutase	336.806	30.95	14	13	0		0		51820	R|AIASYLETAYTK|D	AIASYLETAYTK	0	36-47	TRUE	13.709	665.869	Cmpd 1564, +MSn(665.87), 41.4 min	Q8YQ71
												R|DHADLGLATDGDSDR|F	DHADLGLATDGDSDR	0	242-256	TRUE	14.137	779.304	Cmpd 1010, +MSn(779.30), 28.6 min	Q8YQ71
												K|DRPVLIAYDTR|F	DRPVLIAYDTR	0	48-58	TRUE	9.911	440.226	Cmpd 1274, +MSn(440.23), 34.7 min	Q8YQ71
												R|DVLFGGGMPEPK|G	DVLFGGGM[Oxidation_M]PEPK	1	217-228	TRUE	8.55	631.826	Cmpd 1337, +MSn(631.83), 36.1 min	Q8YQ71
												K|EAIAEADGPLYNNR|L	EAIAEADGPLYNNR	0	375-388	TRUE	8.271	766.835	Cmpd 1247, +MSn(766.83), 34.1 min	Q8YQ71
												K|EAIAEADGPLYNNR|L	EAIAEADGPLYNNR	0	375-388	TRUE	9.074	767.407	Cmpd 1229, +MSn(767.41), 33.7 min	Q8YQ71
												K|LEQELESAIAK|L	LEQELESAIAK	0	463-473	TRUE	9.254	615.844	Cmpd 1301, +MSn(615.84), 35.4 min	Q8YQ71
												K|NPPSEVAGIK|V	NPPSEVAGIK	0	408-417	TRUE	8.132	506.238	Cmpd 962, +MSn(506.24), 27.4 min	Q8YQ71
												R|RDHADLGLATDGDSDR|F	RDHADLGLATDGDSDR	0	241-256	TRUE	10.126	571.92	Cmpd 929, +MSn(571.92), 26.6 min	Q8YQ71
												R|TVATTHLLDNFAAK|Y	TVATTHLLDNFAAK	0	293-306	TRUE	12.592	751.391	Cmpd 1471, +MSn(751.39), 39.3 min	Q8YQ71
												K|VAVIDSFTK|N	VAVIDSFTK	0	399-407	TRUE	9.408	490.263	Cmpd 1371, +MSn(490.26), 37.1 min	Q8YQ71
												K|VKYDALYSTSR|G	VKYDALYSTSR	0	185-195	TRUE	11.113	651.846	Cmpd 1074, +MSn(651.85), 30.3 min	Q8YQ71
												K|VTDRDCPTPVIAYNAR|H	VTDRDC[Cys_CAM]PTPVIAYNAR	1	81-96	TRUE	9.54	616.619	Cmpd 1158, +MSn(616.62), 32.0 min	Q8YQ71
												R|VYLETNSPEK|L	VYLETNSPEK	0	450-459	TRUE	9.607	590.301	Cmpd 951, +MSn(590.30), 27.1 min	Q8YQ71
Q8Z0F7	Q8Z0F7_NOSS1	Periplasmic oligopeptide-binding protein of oligopeptide ABC transporter	238.554	24.09	11	10	0		0		60658.9	K|FKPDTFVGTGPYK|L	FKPDTFVGTGPYK	0	203-215	TRUE	7.842	486.249	Cmpd 1335, +MSn(486.25), 36.1 min	Q8Z0F7
												K|FKPDTFVGTGPYK|L	FKPDTFVGTGPYK	0	203-215	TRUE	9.661	728.869	Cmpd 1336, +MSn(728.87), 36.1 min	Q8Z0F7
												K|GCEEGGSQTQGSFYYNEAVNK|L	GC[Cys_CAM]EEGGSQTQGSFYYNEAVNK	1	465-485	TRUE	10.066	775.611	Cmpd 1268, +MSn(775.61), 34.6 min	Q8Z0F7
												R|ITVGTTLKPR|T	ITVGTTLKPR	0	54-63	TRUE	8.732	543.335	Cmpd 1014, +MSn(543.34), 28.7 min	Q8Z0F7
												K|LAQYGTDSLR|F	LAQYGTDSLR	0	216-225	TRUE	11.884	562.3	Cmpd 1058, +MSn(562.30), 29.8 min	Q8Z0F7
												R|NQEPLDKLEVR|Q	NQEPLDKLEVR	0	304-314	TRUE	7.329	670.85	Cmpd 1202, +MSn(670.85), 33.0 min	Q8Z0F7
												R|QAVATIIDR|Q	QAVATIIDR	0	315-323	TRUE	10.236	493.795	Cmpd 1146, +MSn(493.80), 31.8 min	Q8Z0F7
												R|QGVLFHDGTAFNAK|A	QGVLFHDGTAFNAK	0	120-133	TRUE	7.84	752.845	Cmpd 1342, +MSn(752.85), 36.3 min	Q8Z0F7
												K|QLLTAAGFSAENPAK|V	QLLTAAGFSAENPAK	0	367-381	TRUE	14.11	759.378	Cmpd 1488, +MSn(759.38), 39.8 min	Q8Z0F7
												R|TGAVDVAYQSLQPDQIK|S	TGAVDVAYQSLQPDQIK	0	259-275	TRUE	9.928	611.663	Cmpd 1569, +MSn(611.66), 41.6 min	Q8Z0F7
												K|VSQDGLTYTIPLR|Q	VSQDGLTYTIPLR	0	107-119	TRUE	10.29	731.887	Cmpd 1640, +MSn(731.89), 43.2 min	Q8Z0F7
P00964	GLNA_NOSS1	Glutamine synthetase	238.062	24.68	15	10	0		0		53136.5	K|EGTADKPNLAYKPR|F	EGTADKPNLAYKPR	0	165-178	TRUE	7.776	520.586	Cmpd 860, +MSn(520.59), 24.8 min	P00964
												K|EGTADKPNLAYKPR|F	EGTADKPNLAYKPR	0	165-178	TRUE	9.832	780.375	Cmpd 862, +MSn(780.38), 24.9 min	P00964
												K|HAPALLAITNPSTNSYK|R	HAPALLAITNPSTNSYK	0	308-324	TRUE	10.288	600	Cmpd 1454, +MSn(600.00), 39.0 min	P00964
												K|HAPALLAITNPSTNSYK|R	HAPALLAITNPSTNSYK	0	308-324	TRUE	9.488	899.468	Cmpd 1458, +MSn(899.47), 39.1 min	P00964
												K|HAPALLAITNPSTNSYKR|L	HAPALLAITNPSTNSYKR	0	308-325	TRUE	8.668	652.031	Cmpd 1334, +MSn(652.03), 36.0 min	P00964
												K|HHHEVATGGQCELGFR|F	HHHEVATGGQC[Cys_CAM]ELGFR	1	213-228	TRUE	13.29	612.308	Cmpd 977, +MSn(612.31), 27.8 min	P00964
												K|HHHEVATGGQCELGFR|F	HHHEVATGGQC[Cys_CAM]ELGFR	1	213-228	TRUE	9.928	917.847	Cmpd 980, +MSn(917.85), 27.8 min	P00964
												K|IHPGEPLDKNIYELSPEELAK|V	IHPGEPLDKNIYELSPEELAK	0	391-411	TRUE	8.694	798.077	Cmpd 1644, +MSn(798.08), 43.4 min	P00964
												R|IPLSGTNPK|A	IPLSGTNPK	0	349-357	TRUE	9.368	463.758	Cmpd 864, +MSn(463.76), 25.0 min	P00964
												R|IQDEKIELIDLK|F	IQDEKIELIDLK	0	11-22	TRUE	7.861	728.934	Cmpd 1545, +MSn(728.93), 41.0 min	P00964
												R|IQDEKIELIDLK|F	IQDEKIELIDLK	0	11-22	TRUE	7.901	728.94	Cmpd 1548, +MSn(728.94), 41.1 min	P00964
												R|LVPGYEAPVNLAYSQGNR|S	LVPGYEAPVNLAYSQGNR	0	326-343	TRUE	10.492	650.003	Cmpd 1600, +MSn(650.00), 42.3 min	P00964
												R|LVPGYEAPVNLAYSQGNR|S	LVPGYEAPVNLAYSQGNR	0	326-343	TRUE	8.433	974.434	Cmpd 1602, +MSn(974.43), 42.4 min	P00964
												K|NIYELSPEELAK|V	NIYELSPEELAK	0	400-411	TRUE	10.962	703.363	Cmpd 1637, +MSn(703.36), 43.2 min	P00964
												R|TEMLLTMAK|L	TEM[Oxidation_M]LLTM[Oxidation_M]AK	2	197-205	TRUE	9.941	535.267	Cmpd 991, +MSn(535.27), 28.1 min	P00964
Q8YPW8	Q8YPW8_NOSS1	Alr4072 protein	77.335	11.36	5	4	0		0		50373.2	R|GNDQISGLGGK|D	GNDQISGLGGK	0	335-345	TRUE	9.108	523.254	Cmpd 889, +MSn(523.25), 25.6 min	Q8YPW8
												R|GNDQISGLGGKDTIIGVDPNSR|Q	GNDQISGLGGKDTIIGVDPNSR	0	335-356	TRUE	8.089	738.347	Cmpd 1457, +MSn(738.35), 39.0 min	Q8YPW8
												K|GNGVYDASSQSDLTSSSIFAR|F	GNGVYDASSQSDLTSSSIFAR	0	454-474	TRUE	9.622	721.341	Cmpd 1633, +MSn(721.34), 43.1 min	Q8YPW8
												-|MYNTIIGTPFNDR|L	M[Oxidation_M]YNTIIGTPFNDR	1	1-13	TRUE	10.738	779.345	Cmpd 1614, +MSn(779.34), 42.7 min	Q8YPW8
												-|MYNTIIGTPFNDR|L	M[Oxidation_M]YNTIIGTPFNDR	1	1-13	TRUE	8.843	519.911	Cmpd 1616, +MSn(519.91), 42.7 min	Q8YPW8
P06540	ATPB_NOSS1	ATP synthase subunit beta	73.326	11.83	5	4	0		0		52016.3	K|IGLFGGAGVGK|T	IGLFGGAGVGK	0	158-168	TRUE	8.201	488.299	Cmpd 1520, +MSn(488.30), 40.5 min	P06540
												K|LTELETKPSVFETGIK|V	LTELETKPSVFETGIK	0	129-144	TRUE	9.613	598.012	Cmpd 1507, +MSn(598.01), 40.2 min	P06540
												R|MPSAVGYQPTLGTDVGQLQER|I	M[Oxidation_M]PSAVGYQPTLGTDVGQLQER	1	282-302	TRUE	8.537	755.015	Cmpd 1551, +MSn(755.01), 41.1 min	P06540
												R|MPSAVGYQPTLGTDVGQLQER|I	M[Oxidation_M]PSAVGYQPTLGTDVGQLQER	1	282-302	TRUE	9.768	755.362	Cmpd 1559, +MSn(755.36), 41.3 min	P06540
												K|VVDLLTPYR|R	VVDLLTPYR	0	145-153	TRUE	7.731	538.322	Cmpd 1617, +MSn(538.32), 42.7 min	P06540
P12405	ATPA_NOSS1	ATP synthase subunit alpha	54.021	7.51	3	3	0		0		54422	R|EIQEGSTVTATGR|I	EIQEGSTVTATGR	0	83-95	TRUE	11.402	674.817	Cmpd 800, +MSn(674.82), 23.5 min	P12405
												R|LIESPAPGIIAR|R	LIESPAPGIIAR	0	130-141	TRUE	7.716	618.878	Cmpd 1441, +MSn(618.88), 38.6 min	P12405
												K|SGVNPYFQDVQSK|K	SGVNPYFQDVQSK	0	468-480	TRUE	9.596	734.832	Cmpd 1324, +MSn(734.83), 35.8 min	P12405
P07120	PHCB_NOSS1	C-phycocyanin subunit beta	49.747	19.08	2	2	0		0		18386.8	R|ETYQALGTPGSSVAVGVQK|M	ETYQALGTPGSSVAVGVQK	0	116-134	TRUE	8.727	631.356	Cmpd 1376, +MSn(631.36), 37.2 min	P07120
												R|ITSNASAIVTNAAR|A	ITSNASAIVTNAAR	0	45-58	TRUE	13.066	694.848	Cmpd 1177, +MSn(694.85), 32.5 min	P07120
Q8YN25	Q8YN25_NOSS1	Dihydrolipoyl dehydrogenase	37.107	5.68	2	2	0		0		50450.8	K|ALAENEADGIAK|V	ALAENEADGIAK	0	401-412	TRUE	10.014	601.317	Cmpd 967, +MSn(601.32), 27.6 min	Q8YN25
												K|ELGQAEGFEVATSR|S	ELGQAEGFEVATSR	0	379-392	TRUE	11.042	747.354	Cmpd 1355, +MSn(747.35), 36.7 min	Q8YN25
Q8Z064	AMPA_NOSS1	Probable cytosol aminopeptidase	31.752	4.89	2	2	0		0		51918.3	R|ANQIVSGVILAR|Q	ANQIVSGVILAR	0	170-181	TRUE	10.939	620.389	Cmpd 1510, +MSn(620.39), 40.3 min	Q8Z064
												K|ELITEEEFTGK|A	ELITEEEFTGK	0	46-56	TRUE	7.761	648.337	Cmpd 1463, +MSn(648.34), 39.2 min	Q8Z064
Q8YNR3	Q8YNR3_NOSS1	All4499 protein	27.865	3.66	2	2	0		0		58563.8	K|QDLATLQR|L	QDLATLQR	0	127-134	TRUE	7.482	472.81	Cmpd 969, +MSn(472.81), 27.6 min	Q8YNR3
												R|SDLDSNLTFANR|V	SDLDSNLTFANR	0	198-209	TRUE	10.205	676.815	Cmpd 1381, +MSn(676.82), 37.3 min	Q8YNR3

## Sheet: Band 4
AC	ID	Description	Protein Score	% Coverage	#Peptides	#Uniq Sequences	#Ambiguous Prots	Ambiguous Prots	#Sub-Prots	Sub-Prots	Protein Mass (Da)	Sequence	Sequence + PTMs	#PTMs	Position (to mature prot.)	Proteotypic	z-score	Experimental Mass (m/z)	Spectrum Description	Ref Proteins
Q8YY05	G6PI_NOSS1	Glucose-6-phosphate isomerase	307.368	25.76	16	12	0		0		57818.9	K|AAAVILDLQTK|V	AAAVILDLQTK	0	457-467	TRUE	11.487	571.852	Cmpd 1450, +MSn(571.85), 39.8 min	Q8YY05
												K|AAAVILDLQTK|V	AAAVILDLQTK	0	457-467	TRUE	11.628	571.853	Cmpd 1454, +MSn(571.85), 39.9 min	Q8YY05
												K|AFADMAELEK|G	AFADM[Oxidation_M]AELEK	1	46-55	TRUE	8.33	570.258	Cmpd 1051, +MSn(570.26), 30.5 min	Q8YY05
												K|DLDGNTVYQGIAVYGNK|G	DLDGNTVYQGIAVYGNK	0	329-345	TRUE	10.356	609.635	Cmpd 1611, +MSn(609.64), 43.5 min	Q8YY05
												K|EKDLDGNTVYQGIAVYGNK|G	EKDLDGNTVYQGIAVYGNK	0	327-345	TRUE	10.192	695.354	Cmpd 1385, +MSn(695.35), 38.3 min	Q8YY05
												K|GSTDQHAYVQQLR|E	GSTDQHAYVQQLR	0	346-358	TRUE	8.414	501.583	Cmpd 893, +MSn(501.58), 26.7 min	Q8YY05
												K|GSTDQHAYVQQLR|E	GSTDQHAYVQQLR	0	346-358	TRUE	11.902	751.853	Cmpd 895, +MSn(751.85), 26.8 min	Q8YY05
												R|GVVFQGNLGQPSSLK|I	GVVFQGNLGQPSSLK	0	510-524	TRUE	13.254	765.905	Cmpd 1431, +MSn(765.91), 39.4 min	Q8YY05
												K|IGAADQVEAIYK|I	IGAADQVEAIYK	0	488-499	TRUE	12.581	639.334	Cmpd 1310, +MSn(639.33), 36.5 min	Q8YY05
												K|IHFIDNTDPAGIDR|I	IHFIDNTDPAGIDR	0	145-158	TRUE	8.555	528.593	Cmpd 1331, +MSn(528.59), 37.0 min	Q8YY05
												K|IHFIDNTDPAGIDR|I	IHFIDNTDPAGIDR	0	145-158	TRUE	12.454	792.367	Cmpd 1332, +MSn(792.37), 37.1 min	Q8YY05
												K|IQTGAIHPPK|A	IQTGAIHPPK	0	101-110	TRUE	8.638	531.299	Cmpd 844, +MSn(531.30), 25.5 min	Q8YY05
												R|MVGHYWLR|N	M[Oxidation_M]VGHYWLR	1	66-73	TRUE	8.49	539.231	Cmpd 1170, +MSn(539.23), 33.2 min	Q8YY05
												R|NHLASTLVLVISK|S	NHLASTLVLVISK	0	165-177	TRUE	12.168	697.936	Cmpd 1637, +MSn(697.94), 44.2 min	Q8YY05
												R|NHLASTLVLVISK|S	NHLASTLVLVISK	0	165-177	TRUE	10.425	465.632	Cmpd 1639, +MSn(465.63), 44.3 min	Q8YY05
												K|TALSLEQIAEK|I	TALSLEQIAEK	0	477-487	TRUE	7.409	601.821	Cmpd 1442, +MSn(601.82), 39.7 min	Q8YY05
Q8Z0F7	Q8Z0F7_NOSS1	Periplasmic oligopeptide-binding protein of oligopeptide ABC transporter	288.687	26.09	15	11	0		0		60658.9	K|FKPDTFVGTGPYK|L	FKPDTFVGTGPYK	0	203-215	TRUE	8.145	486.258	Cmpd 1273, +MSn(486.26), 35.7 min	Q8Z0F7
												K|FKPDTFVGTGPYK|L	FKPDTFVGTGPYK	0	203-215	TRUE	10.538	728.883	Cmpd 1275, +MSn(728.88), 35.7 min	Q8Z0F7
												K|FKPDTFVGTGPYK|L	FKPDTFVGTGPYK	0	203-215	TRUE	7.315	486.256	Cmpd 1278, +MSn(486.26), 35.8 min	Q8Z0F7
												K|GCEEGGSQTQGSFYYNEAVNK|L	GC[Cys_CAM]EEGGSQTQGSFYYNEAVNK	1	465-485	TRUE	10.674	775.603	Cmpd 1214, +MSn(775.60), 34.3 min	Q8Z0F7
												K|GVSGVQLDPSK|N	GVSGVQLDPSK	0	531-541	TRUE	10.734	543.776	Cmpd 972, +MSn(543.78), 28.6 min	Q8Z0F7
												R|ITVGTTLKPR|T	ITVGTTLKPR	0	54-63	TRUE	9.884	543.337	Cmpd 952, +MSn(543.34), 28.2 min	Q8Z0F7
												K|LAQYGTDSLR|F	LAQYGTDSLR	0	216-225	TRUE	11.587	562.282	Cmpd 1010, +MSn(562.28), 29.5 min	Q8Z0F7
												R|NQEPLDKLEVR|Q	NQEPLDKLEVR	0	304-314	TRUE	9.329	670.84	Cmpd 1151, +MSn(670.84), 32.7 min	Q8Z0F7
												R|QAVATIIDR|Q	QAVATIIDR	0	315-323	TRUE	10.884	493.763	Cmpd 1096, +MSn(493.76), 31.5 min	Q8Z0F7
												R|QAVATIIDR|Q	QAVATIIDR	0	315-323	TRUE	8.33	493.769	Cmpd 1099, +MSn(493.77), 31.6 min	Q8Z0F7
												R|QGVLFHDGTAFNAK|A	QGVLFHDGTAFNAK	0	120-133	TRUE	8.651	502.259	Cmpd 1281, +MSn(502.26), 35.9 min	Q8Z0F7
												R|QGVLFHDGTAFNAK|A	QGVLFHDGTAFNAK	0	120-133	TRUE	7.864	753.342	Cmpd 1282, +MSn(753.34), 35.9 min	Q8Z0F7
												K|QLLTAAGFSAENPAK|V	QLLTAAGFSAENPAK	0	367-381	TRUE	16.07	759.38	Cmpd 1434, +MSn(759.38), 39.5 min	Q8Z0F7
												R|TGAVDVAYQSLQPDQIK|S	TGAVDVAYQSLQPDQIK	0	259-275	TRUE	10.758	611.651	Cmpd 1522, +MSn(611.65), 41.4 min	Q8Z0F7
												K|VSQDGLTYTIPLR|Q	VSQDGLTYTIPLR	0	107-119	TRUE	10.275	731.877	Cmpd 1586, +MSn(731.88), 42.9 min	Q8Z0F7
P00964	GLNA_NOSS1	Glutamine synthetase	270.724	27.43	20	11	0		0		53136.5	K|EGTADKPNLAYKPR|F	EGTADKPNLAYKPR	0	165-178	TRUE	9.691	780.378	Cmpd 792, +MSn(780.38), 24.2 min	P00964
												K|HAPALLAITNPSTNSYK|R	HAPALLAITNPSTNSYK	0	308-324	TRUE	9.477	599.994	Cmpd 1391, +MSn(599.99), 38.4 min	P00964
												K|HAPALLAITNPSTNSYK|R	HAPALLAITNPSTNSYK	0	308-324	TRUE	10.294	899.424	Cmpd 1393, +MSn(899.42), 38.5 min	P00964
												K|HAPALLAITNPSTNSYKR|L	HAPALLAITNPSTNSYKR	0	308-325	TRUE	9.042	652.039	Cmpd 1260, +MSn(652.04), 35.4 min	P00964
												K|HHHEVATGGQCELGFR|F	HHHEVATGGQC[Cys_CAM]ELGFR	1	213-228	TRUE	10.433	611.961	Cmpd 981, +MSn(611.96), 28.8 min	P00964
												K|HHHEVATGGQCELGFR|F	HHHEVATGGQC[Cys_CAM]ELGFR	1	213-228	TRUE	12.617	612.288	Cmpd 904, +MSn(612.29), 27.0 min	P00964
												K|HHHEVATGGQCELGFR|F	HHHEVATGGQC[Cys_CAM]ELGFR	1	213-228	TRUE	14.08	917.889	Cmpd 907, +MSn(917.89), 27.0 min	P00964
												K|HHHEVATGGQCELGFR|F	HHHEVATGGQC[Cys_CAM]ELGFR	1	213-228	TRUE	9.85	612.29	Cmpd 949, +MSn(612.29), 28.1 min	P00964
												K|HHHEVATGGQCELGFR|F	HHHEVATGGQC[Cys_CAM]ELGFR	1	213-228	TRUE	7.355	612.278	Cmpd 991, +MSn(612.28), 29.1 min	P00964
												K|IHPGEPLDKNIYELSPEELAK|V	IHPGEPLDKNIYELSPEELAK	0	391-411	TRUE	8.952	798.069	Cmpd 1581, +MSn(798.07), 42.8 min	P00964
												R|IPLSGTNPK|A	IPLSGTNPK	0	349-357	TRUE	10.544	463.754	Cmpd 800, +MSn(463.75), 24.4 min	P00964
												R|IPLSGTNPK|A	IPLSGTNPK	0	349-357	TRUE	7.676	926.485	Cmpd 801, +MSn(926.49), 24.5 min	P00964
												R|LVPGYEAPVNLAYSQGNR|S	LVPGYEAPVNLAYSQGNR	0	326-343	TRUE	9.181	650.006	Cmpd 1543, +MSn(650.01), 42.0 min	P00964
												R|LVPGYEAPVNLAYSQGNR|S	LVPGYEAPVNLAYSQGNR	0	326-343	TRUE	8.435	974.458	Cmpd 1544, +MSn(974.46), 42.0 min	P00964
												R|LVPGYEAPVNLAYSQGNR|S	LVPGYEAPVNLAYSQGNR	0	326-343	TRUE	8.733	649.987	Cmpd 1590, +MSn(649.99), 43.0 min	P00964
												K|NIYELSPEELAK|V	NIYELSPEELAK	0	400-411	TRUE	12.124	703.36	Cmpd 1580, +MSn(703.36), 42.8 min	P00964
												K|PIFGDNGSGMHCHQSIWK|D	PIFGDNGSGM[Oxidation_M]HC[Cys_CAM]HQSIWK	2	263-280	TRUE	7.663	696.312	Cmpd 1238, +MSn(696.31), 34.9 min	P00964
												R|TEMLLTMAK|L	TEMLLTMAK	0	197-205	TRUE	11.216	519.287	Cmpd 1433, +MSn(519.29), 39.5 min	P00964
												R|TEMLLTMAK|L	TEM[Oxidation_M]LLTM[Oxidation_M]AK	2	197-205	TRUE	11.462	535.265	Cmpd 931, +MSn(535.27), 27.7 min	P00964
												R|TGEWYNR|C	TGEWYNR	0	98-104	TRUE	7.93	463.19	Cmpd 969, +MSn(463.19), 28.6 min	P00964
Q8YQ71	Q8YQ71_NOSS1	Phosphoglucomutase/phosphomannomutase	230.632	25.26	13	10	0		0		51820	R|AIASYLETAYTK|D	AIASYLETAYTK	0	36-47	TRUE	11.949	665.847	Cmpd 1517, +MSn(665.85), 41.2 min	Q8YQ71
												K|DRPVLIAYDTR|F	DRPVLIAYDTR	0	48-58	TRUE	10.079	440.238	Cmpd 1224, +MSn(440.24), 34.5 min	Q8YQ71
												K|DRPVLIAYDTR|F	DRPVLIAYDTR	0	48-58	TRUE	8.457	440.233	Cmpd 1228, +MSn(440.23), 34.6 min	Q8YQ71
												R|DVLFGGGMPEPK|G	DVLFGGGM[Oxidation_M]PEPK	1	217-228	TRUE	8.233	631.82	Cmpd 1283, +MSn(631.82), 35.9 min	Q8YQ71
												R|DVLFGGGMPEPK|G	DVLFGGGM[Oxidation_M]PEPK	1	217-228	TRUE	8.708	632.332	Cmpd 1287, +MSn(632.33), 36.0 min	Q8YQ71
												K|EAIAEADGPLYNNR|L	EAIAEADGPLYNNR	0	375-388	TRUE	8.723	766.826	Cmpd 1184, +MSn(766.83), 33.5 min	Q8YQ71
												K|EAIAEADGPLYNNR|L	EAIAEADGPLYNNR	0	375-388	TRUE	9.954	766.826	Cmpd 1187, +MSn(766.83), 33.6 min	Q8YQ71
												K|LEQELESAIAK|L	LEQELESAIAK	0	463-473	TRUE	9.069	615.854	Cmpd 1250, +MSn(615.85), 35.2 min	Q8YQ71
												R|TVATTHLLDNFAAK|Y	TVATTHLLDNFAAK	0	293-306	TRUE	11.045	751.387	Cmpd 1415, +MSn(751.39), 39.1 min	Q8YQ71
												K|VAVIDSFTK|N	VAVIDSFTK	0	399-407	TRUE	8.468	490.288	Cmpd 1326, +MSn(490.29), 36.9 min	Q8YQ71
												K|VKYDALYSTSR|G	VKYDALYSTSR	0	185-195	TRUE	10.188	651.829	Cmpd 1023, +MSn(651.83), 29.9 min	Q8YQ71
												K|VTDRDCPTPVIAYNAR|H	VTDRDC[Cys_CAM]PTPVIAYNAR	1	81-96	TRUE	7.552	616.63	Cmpd 1108, +MSn(616.63), 31.8 min	Q8YQ71
												R|VYLETNSPEK|L	VYLETNSPEK	0	450-459	TRUE	8.917	590.306	Cmpd 894, +MSn(590.31), 26.7 min	Q8YQ71
P06540	ATPB_NOSS1	ATP synthase subunit beta	196.109	23.44	13	8	0		0		52016.3	R|AVAMSSTDGLVR|G	AVAM[Oxidation_M]SSTDGLVR	1	66-77	TRUE	10.145	611.821	Cmpd 897, +MSn(611.82), 26.9 min	P06540
												R|GLEVVDTGAPISVPVGK|A	GLEVVDTGAPISVPVGK	0	78-94	TRUE	11.382	819.42	Cmpd 1627, +MSn(819.42), 43.9 min	P06540
												R|GLEVVDTGAPISVPVGK|A	GLEVVDTGAPISVPVGK	0	78-94	TRUE	9.76	546.635	Cmpd 1628, +MSn(546.63), 43.9 min	P06540
												K|IALVYGQMNEPPGAR|M	IALVYGQM[Oxidation_M]NEPPGAR	1	222-236	TRUE	7.605	544.579	Cmpd 1257, +MSn(544.58), 35.3 min	P06540
												K|IALVYGQMNEPPGAR|M	IALVYGQM[Oxidation_M]NEPPGAR	1	222-236	TRUE	10.611	816.375	Cmpd 1262, +MSn(816.37), 35.5 min	P06540
												K|IALVYGQMNEPPGAR|M	IALVYGQM[Oxidation_M]NEPPGAR	1	222-236	TRUE	7.818	544.604	Cmpd 1264, +MSn(544.60), 35.5 min	P06540
												K|IALVYGQMNEPPGAR|M	IALVYGQM[Oxidation_M]NEPPGAR	1	222-236	TRUE	9.233	816.359	Cmpd 1267, +MSn(816.36), 35.6 min	P06540
												R|IFNVLGEPVDNR|G	IFNVLGEPVDNR	0	100-111	TRUE	10.083	686.881	Cmpd 1600, +MSn(686.88), 43.2 min	P06540
												K|IGLFGGAGVGK|T	IGLFGGAGVGK	0	158-168	TRUE	9.632	488.291	Cmpd 1462, +MSn(488.29), 40.0 min	P06540
												K|LTELETKPSVFETGIK|V	LTELETKPSVFETGIK	0	129-144	TRUE	9.91	597.999	Cmpd 1451, +MSn(598.00), 39.8 min	P06540
												K|LTELETKPSVFETGIK|V	LTELETKPSVFETGIK	0	129-144	TRUE	10.371	896.483	Cmpd 1453, +MSn(896.48), 39.9 min	P06540
												R|MPSAVGYQPTLGTDVGQLQER|I	M[Oxidation_M]PSAVGYQPTLGTDVGQLQER	1	282-302	TRUE	11.624	755.017	Cmpd 1512, +MSn(755.02), 41.0 min	P06540
												K|VVDLLTPYR|R	VVDLLTPYR	0	145-153	TRUE	8.832	538.292	Cmpd 1553, +MSn(538.29), 42.2 min	P06540
Q8YNR3	Q8YNR3_NOSS1	All4499 protein	169.284	18.32	8	7	0		0		58563.8	R|GRVDALEAR|T	GRVDALEAR	0	148-156	FALSE	8.391	493.781	Cmpd 752, +MSn(493.78), 23.3 min	Q8YNL5,Q8YYL4,Q8ZS97,Q8YNR3
												R|LGYDGGTDNSVSIDK|L	LGYDGGTDNSVSIDK	0	253-267	TRUE	11.896	770.851	Cmpd 1127, +MSn(770.85), 32.2 min	Q8YNR3
												R|LTLNSSFTGTDQLQTR|L	LTLNSSFTGTDQLQTR	0	212-227	TRUE	9.703	594.633	Cmpd 1497, +MSn(594.63), 40.7 min	Q8YNR3
												R|LTLNSSFTGTDQLQTR|L	LTLNSSFTGTDQLQTR	0	212-227	TRUE	12.341	891.462	Cmpd 1500, +MSn(891.46), 40.7 min	Q8YNR3
												R|NSAANPGLIAAGR|E	NSAANPGLIAAGR	0	349-361	TRUE	13.821	606.347	Cmpd 1011, +MSn(606.35), 29.5 min	Q8YNR3
												R|SDLDSNLTFANR|V	SDLDSNLTFANR	0	198-209	TRUE	12.622	676.817	Cmpd 1330, +MSn(676.82), 37.0 min	Q8YNR3
												R|VKIDATGAELNENANVFNPDFR|S	VKIDATGAELNENANVFNPDFR	0	280-301	TRUE	7.371	812.03	Cmpd 1651, +MSn(812.03), 44.5 min	Q8YNR3
												R|YGCIAGYPNGTYR|G	YGC[Cys_CAM]IAGYPNGTYR	1	79-91	FALSE	8.292	746.301	Cmpd 1199, +MSn(746.30), 33.9 min	Q8YNL5,Q8YYL4,Q8ZS97,Q8YNR3
P48638	GSHR_NOSS1	Glutathione reductase	80.97	10.24	5	4	0		0		49478.3	R|ATLVDNHTVEVGER|K	ATLVDNHTVEVGER	0	114-127	TRUE	10.023	513.935	Cmpd 1012, +MSn(513.93), 29.6 min	P48638
												R|ATLVDNHTVEVGER|K	ATLVDNHTVEVGER	0	114-127	TRUE	9.593	770.392	Cmpd 1017, +MSn(770.39), 29.7 min	P48638
												R|GLGSQVTQITR|G	GLGSQVTQITR	0	187-197	TRUE	10.461	580.314	Cmpd 1145, +MSn(580.31), 32.6 min	P48638
												K|LGDDAVTIYR|T	LGDDAVTIYR	0	372-381	TRUE	11.313	561.801	Cmpd 1231, +MSn(561.80), 34.7 min	P48638
												R|LNLTPVAIGEGR|A	LNLTPVAIGEGR	0	318-329	TRUE	8.397	620.374	Cmpd 1515, +MSn(620.37), 41.1 min	P48638
Q8YNL5	Y4550_NOSS1	Uncharacterized protein alr4550	68.75	7.65	4	4	0		0		60580.7	R|GRVDALEAR|T	GRVDALEAR	0	180-188	FALSE	8.391	493.781	Cmpd 752, +MSn(493.78), 23.3 min	Q8YNL5,Q8YYL4,Q8ZS97,Q8YNR3
												R|LAAGNATGFDFR|D	LAAGNATGFDFR	0	249-260	TRUE	9.05	619.816	Cmpd 1402, +MSn(619.82), 38.7 min	Q8YNL5
												R|LGLQTSFTGR|D	LGLQTSFTGR	0	233-242	TRUE	10.654	540.287	Cmpd 1320, +MSn(540.29), 36.7 min	Q8YNL5
												R|YGCIAGYPNGTYR|G	YGC[Cys_CAM]IAGYPNGTYR	1	111-123	FALSE	8.292	746.301	Cmpd 1199, +MSn(746.30), 33.9 min	Q8YNL5,Q8YYL4,Q8ZS97,Q8YNR3
Q8YT39	Q8YT39_NOSS1	Alr2887 protein	64.69	6.87	4	4	0		0		80838.3	K|AAIQEAEEQVR|F	AAIQEAEEQVR	0	422-432	TRUE	8.371	622.743	Cmpd 1001, +MSn(622.74), 29.3 min	Q8YT39
												R|ATLNLYDGGAAR|A	ATLNLYDGGAAR	0	617-628	TRUE	9.079	611.276	Cmpd 1208, +MSn(611.28), 34.1 min	Q8YT39
												R|FQVEQAFTNQR|S	FQVEQAFTNQR	0	654-664	TRUE	9.032	684.323	Cmpd 1335, +MSn(684.32), 37.1 min	Q8YT39
												R|SNLENVQTANVALEQAR|E	SNLENVQTANVALEQAR	0	665-681	TRUE	8.61	619.65	Cmpd 1338, +MSn(619.65), 37.2 min	Q8YT39
Q8ZS97	Q8ZS97_NOSS1	All7614 protein	63.572	6.22	5	4	0		0		58354.4	R|GRVDALEAR|T	GRVDALEAR	0	167-175	FALSE	8.391	493.781	Cmpd 752, +MSn(493.78), 23.3 min	Q8YNL5,Q8YYL4,Q8ZS97,Q8YNR3
												R|LDLQTSFTGK|D	LDLQTSFTGK	0	218-227	TRUE	10.017	555.338	Cmpd 1359, +MSn(555.34), 37.7 min	Q8ZS97
												R|LDLQTSFTGK|D	LDLQTSFTGK	0	218-227	TRUE	9.736	555.295	Cmpd 1367, +MSn(555.30), 37.8 min	Q8ZS97
												R|VRLDLQTSFTGK|D	VRLDLQTSFTGK	0	216-227	TRUE	8.609	682.901	Cmpd 1370, +MSn(682.90), 37.9 min	Q8ZS97
												R|YGCIAGYPNGTYR|G	YGC[Cys_CAM]IAGYPNGTYR	1	98-110	FALSE	8.292	746.301	Cmpd 1199, +MSn(746.30), 33.9 min	Q8YNL5,Q8YYL4,Q8ZS97,Q8YNR3
Q8YYL4	Q8YYL4_NOSS1	Porin major outer membrane protein	45.075	7.44	3	3	0		0		54439.4	R|DRDTSYHVEAFYQYK|V	DRDTSYHVEAFYQYK	0	460-474	TRUE	7.33	641.658	Cmpd 1295, +MSn(641.66), 36.2 min	Q8YYL4
												R|GRVDALEAR|T	GRVDALEAR	0	135-143	FALSE	8.391	493.781	Cmpd 752, +MSn(493.78), 23.3 min	Q8YNL5,Q8YYL4,Q8ZS97,Q8YNR3
												R|YGCIAGYPNGTYR|G	YGC[Cys_CAM]IAGYPNGTYR	1	66-78	FALSE	8.292	746.301	Cmpd 1199, +MSn(746.30), 33.9 min	Q8YNL5,Q8YYL4,Q8ZS97,Q8YNR3
P07120	PHCB_NOSS1	C-phycocyanin subunit beta	41.728	19.08	2	2	0		0		18386.8	R|ETYQALGTPGSSVAVGVQK|M	ETYQALGTPGSSVAVGVQK	0	116-134	TRUE	10.302	631.339	Cmpd 1324, +MSn(631.34), 36.8 min	P07120
												R|ITSNASAIVTNAAR|A	ITSNASAIVTNAAR	0	45-58	TRUE	7.978	694.847	Cmpd 1131, +MSn(694.85), 32.3 min	P07120
Q8YN25	Q8YN25_NOSS1	Dihydrolipoyl dehydrogenase	37.355	5.47	2	2	0		0		50450.8	K|ALAENEADGIAK|V	ALAENEADGIAK	0	401-412	TRUE	10.736	601.323	Cmpd 913, +MSn(601.32), 27.2 min	Q8YN25
												K|ELGQAEGFEVATSR|S	ELGQAEGFEVATSR	0	379-392	TRUE	10.657	747.343	Cmpd 1303, +MSn(747.34), 36.4 min	Q8YN25
P00879	RBL_NOSS1	Ribulose bisphosphate carboxylase large chain	36.034	4.41	3	2	0		0		53045.3	R|LTYYTPDYTPK|D	LTYYTPDYTPK	0	23-33	TRUE	11.702	681.332	Cmpd 1302, +MSn(681.33), 36.4 min	P00879
												R|VALEACVQAR|N	VALEAC[Cys_CAM]VQAR	1	423-432	TRUE	9.632	558.772	Cmpd 1027, +MSn(558.77), 30.0 min	P00879
												R|VALEACVQAR|N	VALEAC[Cys_CAM]VQAR	1	423-432	TRUE	10.08	558.774	Cmpd 1034, +MSn(558.77), 30.1 min	P00879
Q8YR42	Q8YR42_NOSS1	Alr3608 protein	31.453	4.17	2	2	0		0		58272.4	R|AQFATIITK|A	AQFATIITK	0	399-407	TRUE	8.434	496.782	Cmpd 1288, +MSn(496.78), 36.0 min	Q8YR42
												R|GTAVWVESSNPTIR|N	GTAVWVESSNPTIR	0	173-186	TRUE	10.861	758.871	Cmpd 1363, +MSn(758.87), 37.8 min	Q8YR42

## Sheet: Band 5
AC	ID	Description	Protein Score	% Coverage	#Peptides	#Uniq Sequences	#Ambiguous Prots	Ambiguous Prots	#Sub-Prots	Sub-Prots	Protein Mass (Da)	Sequence	Sequence + PTMs	#PTMs	Position (to mature prot.)	Proteotypic	z-score	Experimental Mass (m/z)	Spectrum Description	Ref Proteins
P00964	GLNA_NOSS1	Glutamine synthetase	276.37	26.16	21	12	0		0		53136.5	K|EGTADKPNLAYKPR|F	EGTADKPNLAYKPR	0	165-178	TRUE	7.574	520.626	Cmpd 796, +MSn(520.63), 24.2 min	P00964
												K|EGTADKPNLAYKPR|F	EGTADKPNLAYKPR	0	165-178	TRUE	7.943	780.402	Cmpd 799, +MSn(780.40), 24.3 min	P00964
												K|HAPALLAITNPSTNSYK|R	HAPALLAITNPSTNSYK	0	308-324	TRUE	9.414	899.446	Cmpd 1411, +MSn(899.45), 38.5 min	P00964
												K|HAPALLAITNPSTNSYK|R	HAPALLAITNPSTNSYK	0	308-324	TRUE	7.439	600.335	Cmpd 1404, +MSn(600.34), 38.4 min	P00964
												K|HAPALLAITNPSTNSYKR|L	HAPALLAITNPSTNSYKR	0	308-325	TRUE	8.336	652.024	Cmpd 1272, +MSn(652.02), 35.4 min	P00964
												K|HHHEVATGGQCELGFR|F	HHHEVATGGQC[Cys_CAM]ELGFR	1	213-228	TRUE	12.343	612.288	Cmpd 903, +MSn(612.29), 27.0 min	P00964
												K|HHHEVATGGQCELGFR|F	HHHEVATGGQC[Cys_CAM]ELGFR	1	213-228	TRUE	10.235	917.858	Cmpd 907, +MSn(917.86), 27.1 min	P00964
												K|HHHEVATGGQCELGFR|F	HHHEVATGGQC[Cys_CAM]ELGFR	1	213-228	TRUE	8.232	612.3	Cmpd 949, +MSn(612.30), 28.1 min	P00964
												K|IHPGEPLDKNIYELSPEELAK|V	IHPGEPLDKNIYELSPEELAK	0	391-411	TRUE	9.759	798.054	Cmpd 1609, +MSn(798.05), 42.9 min	P00964
												R|IPLSGTNPK|A	IPLSGTNPK	0	349-357	TRUE	8.615	463.766	Cmpd 800, +MSn(463.77), 24.4 min	P00964
												R|IQDEKIELIDLK|F	IQDEKIELIDLK	0	11-22	TRUE	7.125	728.936	Cmpd 1507, +MSn(728.94), 40.6 min	P00964
												K|LGVPIEK|H	LGVPIEK	0	206-212	TRUE	7.106	378.231	Cmpd 1042, +MSn(378.23), 30.3 min	P00964
												R|LVPGYEAPVNLAYSQGNR|S	LVPGYEAPVNLAYSQGNR	0	326-343	TRUE	9.855	974.457	Cmpd 1572, +MSn(974.46), 42.1 min	P00964
												R|LVPGYEAPVNLAYSQGNR|S	LVPGYEAPVNLAYSQGNR	0	326-343	TRUE	9.398	650.008	Cmpd 1570, +MSn(650.01), 42.1 min	P00964
												K|NIYELSPEELAK|V	NIYELSPEELAK	0	400-411	TRUE	10.752	703.372	Cmpd 1607, +MSn(703.37), 42.9 min	P00964
												K|RLVPGYEAPVNLAYSQGNR|S	RLVPGYEAPVNLAYSQGNR	0	325-343	TRUE	9.893	702.038	Cmpd 1471, +MSn(702.04), 39.8 min	P00964
												R|TEMLLTMAK|L	TEMLLTMAK	0	197-205	TRUE	13.094	519.282	Cmpd 1457, +MSn(519.28), 39.5 min	P00964
												R|TEMLLTMAK|L	TEMLLTM[Oxidation_M]AK	1	197-205	TRUE	8.871	527.315	Cmpd 1146, +MSn(527.31), 32.6 min	P00964
												R|TEMLLTMAK|L	TEM[Oxidation_M]LLTM[Oxidation_M]AK	2	197-205	TRUE	9.151	535.277	Cmpd 924, +MSn(535.28), 27.5 min	P00964
												R|TEMLLTMAK|L	TEM[Oxidation_M]LLTM[Oxidation_M]AK	2	197-205	TRUE	11.085	535.274	Cmpd 933, +MSn(535.27), 27.7 min	P00964
												R|TEMLLTMAK|L	TEM[Oxidation_M]LLTM[Oxidation_M]AK	2	197-205	TRUE	11.188	535.274	Cmpd 936, +MSn(535.27), 27.8 min	P00964
Q8YNL5	Y4550_NOSS1	Uncharacterized protein alr4550	264.913	25.57	22	11	0		1	Q8ZS97	60580.7	R|GRVDALEAR|T	GRVDALEAR	0	180-188	FALSE	7.34	493.764	Cmpd 748, +MSn(493.76), 23.1 min	Q8YNL5,Q8YYL4,Q8ZS97,Q8YNR3
												R|GVQAGANEVPYQVEGFYK|Y	GVQAGANEVPYQVEGFYK	0	519-536	TRUE	8.906	652.651	Cmpd 1623, +MSn(652.65), 43.2 min	Q8YNL5
												R|GVQAGANEVPYQVEGFYK|Y	GVQAGANEVPYQVEGFYK	0	519-536	TRUE	11.87	978.421	Cmpd 1625, +MSn(978.42), 43.3 min	Q8YNL5
												R|GVQAGANEVPYQVEGFYK|Y	GVQAGANEVPYQVEGFYK	0	519-536	TRUE	7.936	652.986	Cmpd 1666, +MSn(652.99), 44.3 min	Q8YNL5
												R|HSHYAAVNNPYFFDK|T	HSHYAAVNNPYFFDK	0	312-326	TRUE	7.684	603.972	Cmpd 1275, +MSn(603.97), 35.5 min	Q8YNL5
												R|HSHYAAVNNPYFFDK|T	HSHYAAVNNPYFFDK	0	312-326	TRUE	7.515	905.382	Cmpd 1279, +MSn(905.38), 35.6 min	Q8YNL5
												R|LAAGNATGFDFR|D	LAAGNATGFDFR	0	249-260	TRUE	14.295	620.322	Cmpd 1408, +MSn(620.32), 38.5 min	Q8YNL5
												R|LAAGNATGFDFR|D	LAAGNATGFDFR	0	249-260	TRUE	10.899	620.857	Cmpd 1466, +MSn(620.86), 39.7 min	Q8YNL5
												R|LAAGNATGFDFR|D	LAAGNATGFDFR	0	249-260	TRUE	8.288	620.825	Cmpd 1470, +MSn(620.83), 39.8 min	Q8YNL5
												R|LGLQTSFTGR|D	LGLQTSFTGR	0	233-242	TRUE	11.497	540.291	Cmpd 1319, +MSn(540.29), 36.5 min	Q8YNL5
												R|LGLQTSFTGR|D	LGLQTSFTGR	0	233-242	TRUE	7.717	540.303	Cmpd 1374, +MSn(540.30), 37.7 min	Q8YNL5
												K|QDLATLQR|L	QDLATLQR	0	159-166	FALSE	8.699	472.767	Cmpd 905, +MSn(472.77), 27.0 min	Q8YNL5,Q8YNR3
												K|RGNVLGIFAGAQPYAR|G	RGNVLGIFAGAQPYAR	0	503-518	TRUE	10.272	563.984	Cmpd 1660, +MSn(563.98), 44.2 min	Q8YNL5
												K|RGNVLGIFAGAQPYAR|G	RGNVLGIFAGAQPYAR	0	503-518	TRUE	10.266	845.406	Cmpd 1662, +MSn(845.41), 44.2 min	Q8YNL5
												R|TAELEANQFSTTTK|L	TAELEANQFSTTTK	0	189-202	FALSE	10.049	514.253	Cmpd 1092, +MSn(514.25), 31.4 min	Q8YNL5,Q8YNR3
												K|TDGGNGALSTFSSENPIYR|I	TDGGNGALSTFSSENPIYR	0	327-345	TRUE	8.512	993.939	Cmpd 1622, +MSn(993.94), 43.2 min	Q8YNL5
												K|TDGGNGALSTFSSENPIYR|I	TDGGNGALSTFSSENPIYR	0	327-345	TRUE	8.517	993.878	Cmpd 1663, +MSn(993.88), 44.2 min	Q8YNL5
												K|TDGGNGALSTFSSENPIYR|I	TDGGNGALSTFSSENPIYR	0	327-345	TRUE	8.133	662.984	Cmpd 1673, +MSn(662.98), 44.5 min	Q8YNL5
												K|TDGGNGALSTFSSENPIYR|I	TDGGNGALSTFSSENPIYR	0	327-345	TRUE	8.657	662.974	Cmpd 1677, +MSn(662.97), 44.5 min	Q8YNL5
												R|YEFAAGLNACLDR|V	YEFAAGLNAC[Cys_CAM]LDR	1	131-143	FALSE	7.913	750.824	Cmpd 1638, +MSn(750.82), 43.6 min	Q8YNL5,Q8YYL4,Q8ZS97,Q8YNR3
												R|YEFAAGLNACLDR|V	YEFAAGLNAC[Cys_CAM]LDR	1	131-143	FALSE	7.5	750.734	Cmpd 1643, +MSn(750.73), 43.7 min	Q8YNL5,Q8YYL4,Q8ZS97,Q8YNR3
												R|YGCIAGYPNGTYR|G	YGC[Cys_CAM]IAGYPNGTYR	1	111-123	FALSE	11.677	746.305	Cmpd 1202, +MSn(746.30), 33.8 min	Q8YNL5,Q8YYL4,Q8ZS97,Q8YNR3
Q8YNR3	Q8YNR3_NOSS1	All4499 protein	251.768	24.73	12	10	0		1	Q8ZS97	58563.8	R|GRVDALEAR|T	GRVDALEAR	0	148-156	FALSE	7.34	493.764	Cmpd 748, +MSn(493.76), 23.1 min	Q8YNL5,Q8YYL4,Q8ZS97,Q8YNR3
												R|LGYDGGTDNSVSIDK|L	LGYDGGTDNSVSIDK	0	253-267	TRUE	12.724	770.82	Cmpd 1124, +MSn(770.82), 32.1 min	Q8YNR3
												R|LTLNSSFTGTDQLQTR|L	LTLNSSFTGTDQLQTR	0	212-227	TRUE	10.851	594.635	Cmpd 1509, +MSn(594.63), 40.7 min	Q8YNR3
												R|LTLNSSFTGTDQLQTR|L	LTLNSSFTGTDQLQTR	0	212-227	TRUE	10.63	891.406	Cmpd 1510, +MSn(891.41), 40.7 min	Q8YNR3
												R|NSAANPGLIAAGR|E	NSAANPGLIAAGR	0	349-361	TRUE	13.448	606.351	Cmpd 1007, +MSn(606.35), 29.4 min	Q8YNR3
												K|QDLATLQR|L	QDLATLQR	0	127-134	FALSE	8.699	472.767	Cmpd 905, +MSn(472.77), 27.0 min	Q8YNL5,Q8YNR3
												R|SDLDSNLTFANR|V	SDLDSNLTFANR	0	198-209	TRUE	13.086	676.819	Cmpd 1341, +MSn(676.82), 36.9 min	Q8YNR3
												R|TAELEANQFSTTTK|L	TAELEANQFSTTTK	0	157-170	FALSE	10.049	514.253	Cmpd 1092, +MSn(514.25), 31.4 min	Q8YNL5,Q8YNR3
												R|VKIDATGAELNENANVFNPDFR|S	VKIDATGAELNENANVFNPDFR	0	280-301	TRUE	9.341	812.043	Cmpd 1675, +MSn(812.04), 44.5 min	Q8YNR3
												R|YEFAAGLNACLDR|V	YEFAAGLNAC[Cys_CAM]LDR	1	99-111	FALSE	7.913	750.824	Cmpd 1638, +MSn(750.82), 43.6 min	Q8YNL5,Q8YYL4,Q8ZS97,Q8YNR3
												R|YEFAAGLNACLDR|V	YEFAAGLNAC[Cys_CAM]LDR	1	99-111	FALSE	7.5	750.734	Cmpd 1643, +MSn(750.73), 43.7 min	Q8YNL5,Q8YYL4,Q8ZS97,Q8YNR3
												R|YGCIAGYPNGTYR|G	YGC[Cys_CAM]IAGYPNGTYR	1	79-91	FALSE	11.677	746.305	Cmpd 1202, +MSn(746.30), 33.8 min	Q8YNL5,Q8YYL4,Q8ZS97,Q8YNR3
Q8YM38	DAPT1_NOSS1	LL-diaminopimelate aminotransferase 1	241.106	23.6	14	10	0		0		44986.7	K|AADGSDVELWK|L	AADGSDVELWK	0	271-281	TRUE	11.457	595.798	Cmpd 1339, +MSn(595.80), 36.9 min	Q8YM38
												M|ATINDNYLK|L	ATINDNYLK	0	2-10	TRUE	8.599	526.285	Cmpd 1053, +MSn(526.28), 30.6 min	Q8YM38
												K|EHLQAWVDYAK|A	EHLQAWVDYAK	0	196-206	TRUE	9.192	680.337	Cmpd 1345, +MSn(680.34), 37.0 min	Q8YM38
												K|EHLQAWVDYAK|A	EHLQAWVDYAK	0	196-206	TRUE	7.639	453.906	Cmpd 1346, +MSn(453.91), 37.0 min	Q8YM38
												R|EKIATQDFQAR|G	EKIATQDFQAR	0	83-93	TRUE	9.252	653.821	Cmpd 885, +MSn(653.82), 26.5 min	Q8YM38
												R|GAEAVYSEAGQAQVK|A	GAEAVYSEAGQAQVK	0	301-315	TRUE	13.638	754.375	Cmpd 986, +MSn(754.37), 28.9 min	Q8YM38
												R|GAEAVYSEAGQAQVK|A	GAEAVYSEAGQAQVK	0	301-315	TRUE	10.871	503.254	Cmpd 987, +MSn(503.25), 28.9 min	Q8YM38
												K|GYGPEQGYAWLR|E	GYGPEQGYAWLR	0	71-82	TRUE	8.797	698.82	Cmpd 1636, +MSn(698.82), 43.5 min	Q8YM38
												K|IATQDFQAR|G	IATQDFQAR	0	85-93	TRUE	8.833	525.265	Cmpd 899, +MSn(525.26), 26.9 min	Q8YM38
												R|LGIGDVTEPLPAACR|S	LGIGDVTEPLPAAC[Cys_CAM]R	1	39-53	TRUE	10.409	784.885	Cmpd 1590, +MSn(784.89), 42.5 min	Q8YM38
												R|LGIGDVTEPLPAACR|S	LGIGDVTEPLPAAC[Cys_CAM]R	1	39-53	TRUE	9.73	523.602	Cmpd 1594, +MSn(523.60), 42.6 min	Q8YM38
												R|RVNAFAEANPDAK|I	RVNAFAEANPDAK	0	23-35	TRUE	8.872	701.854	Cmpd 892, +MSn(701.85), 26.7 min	Q8YM38
												R|RVNAFAEANPDAK|I	RVNAFAEANPDAK	0	23-35	TRUE	10.099	468.239	Cmpd 893, +MSn(468.24), 26.7 min	Q8YM38
												R|VNAFAEANPDAK|I	VNAFAEANPDAK	0	24-35	TRUE	11.25	623.822	Cmpd 988, +MSn(623.82), 29.0 min	Q8YM38
P48638	GSHR_NOSS1	Glutathione reductase	153.796	15.9	8	7	0		0		49478.3	R|AFADSEFGNNRR|E	AFADSEFGNNRR	0	330-341	TRUE	7.253	692.335	Cmpd 941, +MSn(692.33), 27.9 min	P48638
												R|AKLGDDAVTIYR|T	AKLGDDAVTIYR	0	370-381	TRUE	8.382	661.355	Cmpd 1153, +MSn(661.36), 32.7 min	P48638
												R|ATLVDNHTVEVGER|K	ATLVDNHTVEVGER	0	114-127	TRUE	9.102	513.955	Cmpd 1008, +MSn(513.96), 29.5 min	P48638
												R|ATLVDNHTVEVGER|K	ATLVDNHTVEVGER	0	114-127	TRUE	13.884	770.372	Cmpd 1010, +MSn(770.37), 29.5 min	P48638
												R|GLGSQVTQITR|G	GLGSQVTQITR	0	187-197	TRUE	11.302	580.346	Cmpd 1139, +MSn(580.35), 32.4 min	P48638
												K|ILIAVGGR|P	ILIAVGGR	0	134-141	TRUE	7.381	399.739	Cmpd 1221, +MSn(399.74), 34.2 min	P48638
												K|LGDDAVTIYR|T	LGDDAVTIYR	0	372-381	TRUE	12.553	561.811	Cmpd 1238, +MSn(561.81), 34.6 min	P48638
												K|VAIAENDLVGGTCVIR|G	VAIAENDLVGGTC[Cys_CAM]VIR	1	30-45	TRUE	9.018	843.895	Cmpd 1578, +MSn(843.89), 42.3 min	P48638
Q8YYL4	Q8YYL4_NOSS1	Porin major outer membrane protein	138.507	18	9	7	0		1	Q8ZS97	54439.4	R|ARLELVSSFTGR|D	ARLELVSSFTGR	0	191-202	TRUE	7.961	668.37	Cmpd 1469, +MSn(668.37), 39.7 min	Q8YYL4
												R|DRDTSYHVEAFYQYK|V	DRDTSYHVEAFYQYK	0	460-474	TRUE	7.295	641.301	Cmpd 1305, +MSn(641.30), 36.2 min	Q8YYL4
												R|GRVDALEAR|T	GRVDALEAR	0	135-143	FALSE	7.34	493.764	Cmpd 748, +MSn(493.76), 23.1 min	Q8YNL5,Q8YYL4,Q8ZS97,Q8YNR3
												R|QPLATGSNAATTFQGLGER|F	QPLATGSNAATTFQGLGER	0	361-379	TRUE	8.471	640.362	Cmpd 1463, +MSn(640.36), 39.6 min	Q8YYL4
												K|VTSSSIAGLNR|D	VTSSSIAGLNR	0	449-459	TRUE	10.69	552.801	Cmpd 971, +MSn(552.80), 28.5 min	Q8YYL4
												K|VTSSSIAGLNR|D	VTSSSIAGLNR	0	449-459	TRUE	9.672	552.809	Cmpd 975, +MSn(552.81), 28.6 min	Q8YYL4
												R|YEFAAGLNACLDR|V	YEFAAGLNAC[Cys_CAM]LDR	1	86-98	FALSE	7.913	750.824	Cmpd 1638, +MSn(750.82), 43.6 min	Q8YNL5,Q8YYL4,Q8ZS97,Q8YNR3
												R|YEFAAGLNACLDR|V	YEFAAGLNAC[Cys_CAM]LDR	1	86-98	FALSE	7.5	750.734	Cmpd 1643, +MSn(750.73), 43.7 min	Q8YNL5,Q8YYL4,Q8ZS97,Q8YNR3
												R|YGCIAGYPNGTYR|G	YGC[Cys_CAM]IAGYPNGTYR	1	66-78	FALSE	11.677	746.305	Cmpd 1202, +MSn(746.30), 33.8 min	Q8YNL5,Q8YYL4,Q8ZS97,Q8YNR3
Q8YP14	Q8YP14_NOSS1	All4388 protein	96.658	12.98	5	5	0		0		51579.6	R|AIQLAGGITSQADVTK|I	AIQLAGGITSQADVTK	0	298-313	TRUE	10.892	786.883	Cmpd 1375, +MSn(786.88), 37.7 min	Q8YP14
												R|NLFAANFAASQTAPR|T	NLFAANFAASQTAPR	0	243-257	TRUE	9.669	789.884	Cmpd 1605, +MSn(789.88), 42.8 min	Q8YP14
												R|NNDIVVVGR|S	NNDIVVVGR	0	455-463	TRUE	9.313	493.277	Cmpd 1002, +MSn(493.28), 29.3 min	Q8YP14
												K|TSNSTEQIVSLNLK|E	TSNSTEQIVSLNLK	0	195-208	TRUE	7.427	767.37	Cmpd 1477, +MSn(767.37), 40.0 min	Q8YP14
												K|YLLGGGDLIR|V	YLLGGGDLIR	0	62-71	TRUE	8.364	538.825	Cmpd 1647, +MSn(538.82), 43.8 min	Q8YP14
Q8YR92	Q8YR92_NOSS1	Succinate-semialdehyde dehydrogenase	86.477	12.53	6	4	0		0		48820	K|AATLTGSEPAGASLAAAAGK|Q	AATLTGSEPAGASLAAAAGK	0	201-220	TRUE	8.086	857.889	Cmpd 1289, +MSn(857.89), 35.9 min	Q8YR92
												K|AATLTGSEPAGASLAAAAGK|Q	AATLTGSEPAGASLAAAAGK	0	201-220	TRUE	9.747	572.288	Cmpd 1290, +MSn(572.29), 35.9 min	Q8YR92
												M|AIATINPATGETLK|T	AIATINPATGETLK	0	2-15	TRUE	10.237	700.361	Cmpd 1277, +MSn(700.36), 35.5 min	Q8YR92
												M|AIATINPATGETLK|T	AIATINPATGETLK	0	2-15	TRUE	9.016	700.358	Cmpd 1283, +MSn(700.36), 35.7 min	Q8YR92
												K|LDLADQAFEK|Y	LDLADQAFEK	0	29-38	TRUE	9.584	575.296	Cmpd 1386, +MSn(575.30), 38.0 min	Q8YR92
												K|TFEPLNDVEIAAK|L	TFEPLNDVEIAAK	0	16-28	TRUE	11.586	723.875	Cmpd 1665, +MSn(723.88), 44.3 min	Q8YR92
P06540	ATPB_NOSS1	ATP synthase subunit beta	70.865	13.49	4	4	0		0		52016.3	R|GLEVVDTGAPISVPVGK|A	GLEVVDTGAPISVPVGK	0	78-94	TRUE	7.442	819.385	Cmpd 1658, +MSn(819.39), 44.1 min	P06540
												K|IGLFGGAGVGK|T	IGLFGGAGVGK	0	158-168	TRUE	8.871	488.275	Cmpd 1479, +MSn(488.28), 40.1 min	P06540
												K|LTELETKPSVFETGIK|V	LTELETKPSVFETGIK	0	129-144	TRUE	9.573	598.017	Cmpd 1474, +MSn(598.02), 39.9 min	P06540
												R|MPSAVGYQPTLGTDVGQLQER|I	M[Oxidation_M]PSAVGYQPTLGTDVGQLQER	1	282-302	TRUE	7.336	755.035	Cmpd 1533, +MSn(755.03), 41.2 min	P06540
Q8YUZ1	Q8YUZ1_NOSS1	Alpha-amylase	62.656	7.52	5	4	0		0		57063	K|NFDDYVALEK|G	NFDDYVALEK	0	185-194	TRUE	7.898	607.307	Cmpd 1475, +MSn(607.31), 39.9 min	Q8YUZ1
												R|QQYLDAVK|S	QQYLDAVK	0	83-90	TRUE	7.165	482.728	Cmpd 996, +MSn(482.73), 29.2 min	Q8YUZ1
												R|STVYLLEGK|N	STVYLLEGK	0	176-184	TRUE	10.493	505.304	Cmpd 1311, +MSn(505.30), 36.3 min	Q8YUZ1
												K|TYTHYNFPGR|Q	TYTHYNFPGR	0	139-148	TRUE	7.737	419.212	Cmpd 1037, +MSn(419.21), 30.2 min	Q8YUZ1
												K|TYTHYNFPGR|Q	TYTHYNFPGR	0	139-148	TRUE	7.095	628.317	Cmpd 1039, +MSn(628.32), 30.2 min	Q8YUZ1
P00879	RBL_NOSS1	Ribulose bisphosphate carboxylase large chain	51.758	9.45	3	3	0		0		53045.3	R|GGLDFTKDDENINSAPFQR|W	GGLDFTKDDENINSAPFQR	0	196-214	TRUE	7.564	708.651	Cmpd 1516, +MSn(708.65), 40.9 min	P00879
												R|LSGGDHIHTGTVVGK|L	LSGGDHIHTGTVVGK	0	321-335	TRUE	7.299	739.382	Cmpd 787, +MSn(739.38), 24.0 min	P00879
												R|LTYYTPDYTPK|D	LTYYTPDYTPK	0	23-33	TRUE	11.275	681.298	Cmpd 1308, +MSn(681.30), 36.3 min	P00879
P07120	PHCB_NOSS1	C-phycocyanin subunit beta	48.965	19.08	3	2	0		0		18386.8	R|ETYQALGTPGSSVAVGVQK|M	ETYQALGTPGSSVAVGVQK	0	116-134	TRUE	8.27	631.314	Cmpd 1340, +MSn(631.31), 36.9 min	P07120
												R|ETYQALGTPGSSVAVGVQK|M	ETYQALGTPGSSVAVGVQK	0	116-134	TRUE	9.17	631.347	Cmpd 1336, +MSn(631.35), 36.8 min	P07120
												R|ITSNASAIVTNAAR|A	ITSNASAIVTNAAR	0	45-58	TRUE	12.28	694.885	Cmpd 1125, +MSn(694.89), 32.1 min	P07120
Q3L162	Q3L162_NOSS1	Phycocyanin A subunit (Fragment)	43.291	30.77	2	2	1	P07121	0		9756.91	R|FLGNTELQSAR|G	FLGNTELQSAR	0	19-29	FALSE	8.172	618.317	Cmpd 1199, +MSn(618.32), 33.7 min	P07121,Q3L162
												K|FPYTTQTPGPQFAADSR|G	FPYTTQTPGPQFAADSR	0	64-80	FALSE	9.217	628.62	Cmpd 1472, +MSn(628.62), 39.9 min	P07121,Q3L162
P80557	PHAB_NOSS1	Allophycocyanin subunit beta	37.293	16.67	2	2	0		0		17304.7	R|AATTISANAAAIVK|E	AATTISANAAAIVK	0	41-54	TRUE	9.393	651.352	Cmpd 1258, +MSn(651.35), 35.1 min	P80557
												K|EVTASLVGADAGK|E	EVTASLVGADAGK	0	136-148	TRUE	7.373	609.324	Cmpd 1041, +MSn(609.32), 30.3 min	P80557
Q8YY05	G6PI_NOSS1	Glucose-6-phosphate isomerase	32.91	4.73	2	2	0		0		57818.9	K|GSTDQHAYVQQLR|E	GSTDQHAYVQQLR	0	346-358	TRUE	7.608	501.596	Cmpd 891, +MSn(501.60), 26.7 min	Q8YY05
												K|IGAADQVEAIYK|I	IGAADQVEAIYK	0	488-499	TRUE	11.93	639.354	Cmpd 1320, +MSn(639.35), 36.6 min	Q8YY05

## Sheet: Band 6
AC	ID	Description	Protein Score	% Coverage	#Peptides	#Uniq Sequences	#Ambiguous Prots	Ambiguous Prots	#Sub-Prots	Sub-Prots	Protein Mass (Da)	Sequence	Sequence + PTMs	#PTMs	Position (to mature prot.)	Proteotypic	z-score	Experimental Mass (m/z)	Spectrum Description	Ref Proteins
Q8YPR1	PGK_NOSS1	Phosphoglycerate kinase	353.365	39.25	15	13	0		0		42441.5	R|AALPTIQDLTQK|G	AALPTIQDLTQK	0	43-54	TRUE	9.804	649.865	Cmpd 1644, +MSn(649.87), 43.3 min	Q8YPR1
												R|FYKEEEKNDPEFAK|K	FYKEEEKNDPEFAK	0	122-135	TRUE	8.65	887.367	Cmpd 917, +MSn(887.37), 26.4 min	Q8YPR1
												R|LSELLGQEVIK|T	LSELLGQEVIK	0	83-93	TRUE	9.514	614.876	Cmpd 1569, +MSn(614.88), 41.6 min	Q8YPR1
												K|RLSELLGQEVIK|T	RLSELLGQEVIK	0	82-93	TRUE	8.275	462.276	Cmpd 1496, +MSn(462.28), 39.9 min	Q8YPR1
												K|SLVEEDKLELAK|S	SLVEEDKLELAK	0	240-251	TRUE	9.441	687.384	Cmpd 1280, +MSn(687.38), 35.0 min	Q8YPR1
												K|SLVEEDKLELAK|S	SLVEEDKLELAK	0	240-251	TRUE	9.315	687.378	Cmpd 1284, +MSn(687.38), 35.1 min	Q8YPR1
												K|TDDSIGDEVAAK|V	TDDSIGDEVAAK	0	94-105	TRUE	11.474	610.786	Cmpd 930, +MSn(610.79), 26.8 min	Q8YPR1
												K|TGTTTIIGGGDSVAAVEK|V	TGTTTIIGGGDSVAAVEK	0	348-365	TRUE	12.669	838.931	Cmpd 1315, +MSn(838.93), 35.8 min	Q8YPR1
												K|TGTTTIIGGGDSVAAVEK|V	TGTTTIIGGGDSVAAVEK	0	348-365	TRUE	9.55	559.619	Cmpd 1317, +MSn(559.62), 35.8 min	Q8YPR1
												K|TVASLSAADISGK|R	TVASLSAADISGK	0	5-17	TRUE	15.487	610.331	Cmpd 1218, +MSn(610.33), 33.5 min	Q8YPR1
												K|TVASLSAADISGKR|A	TVASLSAADISGKR	0	5-18	TRUE	12.288	688.379	Cmpd 1090, +MSn(688.38), 30.7 min	Q8YPR1
												R|VDFNVPLDDQGNITDDTR|I	VDFNVPLDDQGNITDDTR	0	23-40	TRUE	7.456	1017.38	Cmpd 1685, +MSn(1017.38), 44.3 min	Q8YPR1
												K|VFQAALADTK|T	VFQAALADTK	0	306-315	TRUE	12.699	532.276	Cmpd 1122, +MSn(532.28), 31.5 min	Q8YPR1
												K|VGLADQMSHISTGGGASLELLEGK|V	VGLADQM[Oxidation_M]SHISTGGGASLELLEGK	1	366-389	TRUE	9.488	796.087	Cmpd 1649, +MSn(796.09), 43.4 min	Q8YPR1
												K|VILASHFGRPK|G	VILASHFGRPK	0	58-68	TRUE	8.929	612.877	Cmpd 1026, +MSn(612.88), 29.2 min	Q8YPR1
Q8YVY4	Q8YVY4_NOSS1	Alr1834 protein	201.243	26.76	10	9	0		0		44800.6	K|AFVQAFEK|L	AFVQAFEK	0	215-222	TRUE	9.545	470.263	Cmpd 1291, +MSn(470.26), 35.2 min	Q8YVY4
												K|FIASGIIGTVPGSDGK|G	FIASGIIGTVPGSDGK	0	308-323	TRUE	10.345	759.9	Cmpd 1654, +MSn(759.90), 43.5 min	Q8YVY4
												K|FIASGIIGTVPGSDGK|G	FIASGIIGTVPGSDGK	0	308-323	TRUE	7.75	506.932	Cmpd 1658, +MSn(506.93), 43.6 min	Q8YVY4
												K|GDFNGFWAR|T	GDFNGFWAR	0	167-175	TRUE	8.011	535.256	Cmpd 1638, +MSn(535.26), 43.1 min	Q8YVY4
												K|IRDVSSAPGVEVTDVCEGLK|L	IRDVSSAPGVEVTDVC[Cys_CAM]EGLK	1	373-392	TRUE	7.193	711.005	Cmpd 1426, +MSn(711.01), 38.4 min	Q8YVY4
												K|RVSTIVINNDYGVGFEK|A	RVSTIVINNDYGVGFEK	0	198-214	TRUE	7.791	638.051	Cmpd 1523, +MSn(638.05), 40.5 min	Q8YVY4
												K|SAYQQGVAQGVQIMLTDGMK|S	SAYQQGVAQGVQIM[Oxidation_M]LTDGM[Oxidation_M]K	2	273-292	TRUE	9.421	719.999	Cmpd 1477, +MSn(720.00), 39.5 min	Q8YVY4
												K|SDEFPAQVGK|T	SDEFPAQVGK	0	293-302	TRUE	8.846	539.236	Cmpd 1008, +MSn(539.24), 28.8 min	Q8YVY4
												R|TVPPDSYQGPALAELANK|K	TVPPDSYQGPALAELANK	0	176-193	TRUE	7.896	624.311	Cmpd 1577, +MSn(624.31), 41.8 min	Q8YVY4
												R|VSTIVINNDYGVGFEK|A	VSTIVINNDYGVGFEK	0	199-214	TRUE	13.8	877.921	Cmpd 1674, +MSn(877.92), 44.0 min	Q8YVY4
Q8YVM4	Q8YVM4_NOSS1	Substrate-binding protein of ABC transporter	191.508	27.4	10	9	0		1	Q9L3S6	47683.2	R|AAAYGQTIDAPEGK|V	AAAYGQTIDAPEGK	0	360-373	FALSE	11.994	696.331	Cmpd 978, +MSn(696.33), 28.0 min	Q9L3S6,Q8YVM4
												K|AIGVEYLK|G	AIGVEYLK	0	288-295	FALSE	7.47	446.746	Cmpd 1314, +MSn(446.75), 35.7 min	Q9L3S6,Q8YVM4
												K|AQLEALGGK|T	AQLEALGGK	0	209-217	FALSE	6.89	443.746	Cmpd 955, +MSn(443.75), 27.4 min	Q9L3S6,Q8YVM4
												K|EINAAGGVLGK|Q	EINAAGGVLGK	0	84-94	TRUE	9.511	514.796	Cmpd 1078, +MSn(514.80), 30.4 min	Q8YVM4
												K|GAGLTPDKHPSMSVSIAEEEVK|A	GAGLTPDKHPSM[Oxidation_M]SVSIAEEEVK	1	266-287	FALSE	6.679	766.675	Cmpd 1146, +MSn(766.67), 32.0 min	Q9L3S6,Q8YVM4
												K|GHYAAWNYFQTVDTPANKK|F	GHYAAWNYFQTVDTPANKK	0	296-314	TRUE	9.229	737.677	Cmpd 1502, +MSn(737.68), 40.1 min	Q8YVM4
												K|IGILHSLSGTMSISEK|S	IGILHSLSGTM[Oxidation_M]SISEK	1	57-72	TRUE	7.825	563.644	Cmpd 1407, +MSn(563.64), 37.9 min	Q8YVM4
												R|KNVKPVFESK|D	KNVKPVFESK	0	136-145	FALSE	10.457	588.32	Cmpd 715, +MSn(588.32), 21.9 min	Q9L3S6,Q8YVM4
												R|KNVKPVFESK|D	KNVKPVFESK	0	136-145	FALSE	8.883	392.514	Cmpd 716, +MSn(392.51), 21.9 min	Q9L3S6,Q8YVM4
												K|VTVNTNHHISK|I	VTVNTNHHISK	0	374-384	FALSE	8.456	625.317	Cmpd 594, +MSn(625.32), 19.3 min	Q9L3S6,Q8YVM4
Q8YNM5	Q8YNM5_NOSS1	L-sorbosone dehydrogenase	185.747	19.87	8	8	0		0		49217.2	K|APQVVSIPQKPVLK|V	APQVVSIPQKPVLK	0	82-95	TRUE	9.957	752.453	Cmpd 1293, +MSn(752.45), 35.3 min	Q8YNM5
												R|ASVQVMNLDGSQK|Q	ASVQVMNLDGSQK	0	241-253	TRUE	9.28	688.819	Cmpd 1205, +MSn(688.82), 33.1 min	Q8YNM5
												K|ELYTTVNER|D	ELYTTVNER	0	274-282	TRUE	10.258	562.795	Cmpd 972, +MSn(562.80), 27.8 min	Q8YNM5
												K|IADLPGGGYNQHWTR|N	IADLPGGGYNQHWTR	0	198-212	TRUE	7.83	842.9	Cmpd 1321, +MSn(842.90), 36.0 min	Q8YNM5
												R|NGAFVAFR|G	NGAFVAFR	0	364-371	TRUE	10.383	441.227	Cmpd 1333, +MSn(441.23), 36.3 min	Q8YNM5
												R|NPVGLDFHPVTK|E	NPVGLDFHPVTK	0	262-273	TRUE	11.77	662.37	Cmpd 1318, +MSn(662.37), 35.9 min	Q8YNM5
												K|QTFAFGLR|N	QTFAFGLR	0	254-261	TRUE	8.993	470.258	Cmpd 1562, +MSn(470.26), 41.4 min	Q8YNM5
												R|SNVDEEELPR|A	SNVDEEELPR	0	231-240	TRUE	12.278	594.296	Cmpd 971, +MSn(594.30), 27.8 min	Q8YNM5
Q8YRB0	ENO_NOSS1	Enolase	139.08	16.55	10	6	0		0		45965.1	R|AGAESLGIPLYR|Y	AGAESLGIPLYR	0	126-137	TRUE	8.959	623.856	Cmpd 1628, +MSn(623.86), 43.0 min	Q8YRB0
												R|AGAESLGIPLYR|Y	AGAESLGIPLYR	0	126-137	TRUE	7.075	416.238	Cmpd 1633, +MSn(416.24), 43.0 min	Q8YRB0
												K|AGNAILIK|L	AGNAILIK	0	333-340	TRUE	8.716	400.249	Cmpd 1047, +MSn(400.25), 29.7 min	Q8YRB0
												K|AVHNVNEILAPK|L	AVHNVNEILAPK	0	72-83	TRUE	11.508	652.853	Cmpd 1100, +MSn(652.85), 31.0 min	Q8YRB0
												R|AVYAGAVGLGPK|-	AVYAGAVGLGPK	0	418-429	TRUE	12.939	551.819	Cmpd 1232, +MSn(551.82), 33.8 min	Q8YRB0
												R|AVYAGAVGLGPK|-	AVYAGAVGLGPK	0	418-429	TRUE	12.72	551.846	Cmpd 1235, +MSn(551.85), 33.9 min	Q8YRB0
												R|AVYAGAVGLGPK|-	AVYAGAVGLGPK	0	418-429	TRUE	11.721	551.802	Cmpd 1278, +MSn(551.80), 34.9 min	Q8YRB0
												R|SGETEDTTIADLAVATR|A	SGETEDTTIADLAVATR	0	370-386	TRUE	10.653	875.408	Cmpd 1601, +MSn(875.41), 42.3 min	Q8YRB0
												R|SGETEDTTIADLAVATR|A	SGETEDTTIADLAVATR	0	370-386	TRUE	8.668	583.952	Cmpd 1602, +MSn(583.95), 42.3 min	Q8YRB0
												R|TMIALDGSGNK|S	TM[Oxidation_M]IALDGSGNK	1	98-108	TRUE	9.832	561.773	Cmpd 877, +MSn(561.77), 25.5 min	Q8YRB0
Q8YNL5	Y4550_NOSS1	Uncharacterized protein alr4550	136.576	15.83	7	7	0		0		60580.7	R|GRVDALEAR|T	GRVDALEAR	0	180-188	FALSE	7.969	493.787	Cmpd 782, +MSn(493.79), 23.3 min	Q8YNL5,Q8YYL4,Q8YNR3
												R|GVQAGANEVPYQVEGFYK|Y	GVQAGANEVPYQVEGFYK	0	519-536	TRUE	7.696	652.989	Cmpd 1646, +MSn(652.99), 43.3 min	Q8YNL5
												R|HSHYAAVNNPYFFDK|T	HSHYAAVNNPYFFDK	0	312-326	TRUE	7.64	603.929	Cmpd 1309, +MSn(603.93), 35.6 min	Q8YNL5
												R|LAAGNATGFDFR|D	LAAGNATGFDFR	0	249-260	TRUE	12.62	620.321	Cmpd 1435, +MSn(620.32), 38.6 min	Q8YNL5
												R|LGLQTSFTGR|D	LGLQTSFTGR	0	233-242	TRUE	10.84	540.309	Cmpd 1343, +MSn(540.31), 36.6 min	Q8YNL5
												K|QDLATLQR|L	QDLATLQR	0	159-166	FALSE	8.471	472.788	Cmpd 948, +MSn(472.79), 27.2 min	Q8YNL5,Q8YNR3
												K|TDGGNGALSTFSSENPIYR|I	TDGGNGALSTFSSENPIYR	0	327-345	TRUE	6.784	662.964	Cmpd 1686, +MSn(662.96), 44.3 min	Q8YNL5
P00964	GLNA_NOSS1	Glutamine synthetase	115.44	18.14	7	6	0		0		53136.5	K|EGTADKPNLAYKPR|F	EGTADKPNLAYKPR	0	165-178	TRUE	7.539	779.957	Cmpd 837, +MSn(779.96), 24.6 min	P00964
												K|EGTADKPNLAYKPR|F	EGTADKPNLAYKPR	0	165-178	TRUE	8.153	520.606	Cmpd 833, +MSn(520.61), 24.5 min	P00964
												K|HAPALLAITNPSTNSYK|R	HAPALLAITNPSTNSYK	0	308-324	TRUE	7.496	599.992	Cmpd 1440, +MSn(599.99), 38.7 min	P00964
												K|HHHEVATGGQCELGFR|F	HHHEVATGGQC[Cys_CAM]ELGFR	1	213-228	TRUE	9.985	612.291	Cmpd 951, +MSn(612.29), 27.3 min	P00964
												R|IPLSGTNPK|A	IPLSGTNPK	0	349-357	TRUE	8.009	463.779	Cmpd 840, +MSn(463.78), 24.7 min	P00964
												R|IQDEKIELIDLK|F	IQDEKIELIDLK	0	11-22	TRUE	7.388	728.894	Cmpd 1531, +MSn(728.89), 40.7 min	P00964
												R|LVPGYEAPVNLAYSQGNR|S	LVPGYEAPVNLAYSQGNR	0	326-343	TRUE	10.024	650.018	Cmpd 1595, +MSn(650.02), 42.2 min	P00964
Q8YYL4	Q8YYL4_NOSS1	Porin major outer membrane protein	112.884	14.87	7	6	0		0		54439.4	R|DRDTSYHVEAFYQYK|V	DRDTSYHVEAFYQYK	0	460-474	TRUE	8.886	641.278	Cmpd 1327, +MSn(641.28), 36.2 min	Q8YYL4
												R|DRDTSYHVEAFYQYK|V	DRDTSYHVEAFYQYK	0	460-474	TRUE	8.288	641.316	Cmpd 1330, +MSn(641.32), 36.2 min	Q8YYL4
												R|GRVDALEAR|T	GRVDALEAR	0	135-143	FALSE	7.969	493.787	Cmpd 782, +MSn(493.79), 23.3 min	Q8YNL5,Q8YYL4,Q8YNR3
												R|LELVSSFTGR|D	LELVSSFTGR	0	193-202	TRUE	7.697	554.827	Cmpd 1587, +MSn(554.83), 42.0 min	Q8YYL4
												R|QPLATGSNAATTFQGLGER|F	QPLATGSNAATTFQGLGER	0	361-379	TRUE	8.662	640.325	Cmpd 1482, +MSn(640.33), 39.6 min	Q8YYL4
												R|VSVGLTYINSYR|Q	VSVGLTYINSYR	0	349-360	TRUE	7.282	685.874	Cmpd 1610, +MSn(685.87), 42.6 min	Q8YYL4
												K|VTSSSIAGLNR|D	VTSSSIAGLNR	0	449-459	TRUE	11.398	552.804	Cmpd 1003, +MSn(552.80), 28.6 min	Q8YYL4
P12405	ATPA_NOSS1	ATP synthase subunit alpha	99.212	13.04	5	5	0		0		54422	K|ASTVANVVQTLQEK|G	ASTVANVVQTLQEK	0	204-217	TRUE	10.374	744.381	Cmpd 1589, +MSn(744.38), 42.0 min	P12405
												K|ATLVIYDDLSK|Q	ATLVIYDDLSK	0	257-267	TRUE	8.75	619.267	Cmpd 1621, +MSn(619.27), 42.8 min	P12405
												R|EIQEGSTVTATGR|I	EIQEGSTVTATGR	0	83-95	TRUE	10.254	674.836	Cmpd 777, +MSn(674.84), 23.2 min	P12405
												R|LIESPAPGIIAR|R	LIESPAPGIIAR	0	130-141	TRUE	9.479	618.872	Cmpd 1420, +MSn(618.87), 38.2 min	P12405
												K|VANVGTVLQVGDGIAR|I	VANVGTVLQVGDGIAR	0	27-42	TRUE	7.969	784.913	Cmpd 1665, +MSn(784.91), 43.8 min	P12405
P07120	PHCB_NOSS1	C-phycocyanin subunit beta	87.848	33.53	5	4	0		1	Q3L163	18386.8	R|ETYQALGTPGSSVAVGVQK|M	ETYQALGTPGSSVAVGVQK	0	116-134	FALSE	10.286	631.359	Cmpd 1351, +MSn(631.36), 36.8 min	P07120,Q3L163
												R|ITSNASAIVTNAAR|A	ITSNASAIVTNAAR	0	45-58	TRUE	9.209	694.865	Cmpd 1161, +MSn(694.86), 32.3 min	P07120
												K|MKDAAVGIANDPNGITK|G	M[Oxidation_M]KDAAVGIANDPNGITK	1	135-151	FALSE	8.235	577.628	Cmpd 1004, +MSn(577.63), 28.6 min	P07120,Q3L163
												K|MKDAAVGIANDPNGITK|G	M[Oxidation_M]KDAAVGIANDPNGITK	1	135-151	FALSE	8.334	577.963	Cmpd 1001, +MSn(577.96), 28.5 min	P07120,Q3L163
												M|TLDVFTK|V	TLDVFTK	0	2-8	TRUE	6.938	412.222	Cmpd 1274, +MSn(412.22), 34.9 min	P07120
Q8Z036	Q8Z036_NOSS1	Alr0267 protein	86.141	10.54	5	5	0		0		44342.4	K|AYIGDYNSDGK|S	AYIGDYNSDGK	0	359-369	TRUE	11.486	601.785	Cmpd 950, +MSn(601.78), 27.3 min	Q8Z036
												K|IADFNSDGKTDFLLR|N	IADFNSDGKTDFLLR	0	123-137	TRUE	8.346	571.292	Cmpd 1614, +MSn(571.29), 42.7 min	Q8Z036
												K|IWVNTQTGEIR|V	IWVNTQTGEIR	0	86-96	TRUE	9.384	658.819	Cmpd 1336, +MSn(658.82), 36.5 min	Q8Z036
												K|SDVFWR|D	SDVFWR	0	228-233	TRUE	6.645	405.181	Cmpd 1378, +MSn(405.18), 37.3 min	Q8Z036
												K|TDFLLR|N	TDFLLR	0	132-137	TRUE	6.637	382.704	Cmpd 1383, +MSn(382.70), 37.5 min	Q8Z036
P80557	PHAB_NOSS1	Allophycocyanin subunit beta	68.672	22.84	5	3	0		0		17304.7	R|AATTISANAAAIVK|E	AATTISANAAAIVK	0	41-54	TRUE	10.092	651.374	Cmpd 1288, +MSn(651.37), 35.1 min	P80557
												R|AATTISANAAAIVK|E	AATTISANAAAIVK	0	41-54	TRUE	11.018	651.376	Cmpd 1292, +MSn(651.38), 35.2 min	P80557
												R|AATTISANAAAIVK|E	AATTISANAAAIVK	0	41-54	TRUE	6.898	651.387	Cmpd 1299, +MSn(651.39), 35.4 min	P80557
												K|AYFSTGELR|V	AYFSTGELR	0	30-38	TRUE	9.165	522.287	Cmpd 1310, +MSn(522.29), 35.7 min	P80557
												K|EVTASLVGADAGK|E	EVTASLVGADAGK	0	136-148	TRUE	8.908	609.293	Cmpd 1076, +MSn(609.29), 30.4 min	P80557
Q3L162	Q3L162_NOSS1	Phycocyanin A subunit (Fragment)	60.514	43.96	3	3	1	P07121	0		9756.91	R|FLGNTELQSAR|G	FLGNTELQSAR	0	19-29	FALSE	7.156	618.309	Cmpd 1230, +MSn(618.31), 33.7 min	P07121,Q3L162
												K|FPYTTQTPGPQFAADSR|G	FPYTTQTPGPQFAADSR	0	64-80	FALSE	7.536	628.639	Cmpd 1493, +MSn(628.64), 39.8 min	P07121,Q3L162
												R|LIDGATQAVYQK|F	LIDGATQAVYQK	0	52-63	FALSE	8.195	653.888	Cmpd 1085, +MSn(653.89), 30.6 min	P07121,Q3L162
Q8YXB6	PURT_NOSS1	Phosphoribosylglycinamide formyltransferase 2	60.178	9.72	4	3	0		0		42898.1	K|AWDYAIANSR|G	AWDYAIANSR	0	173-182	TRUE	10.426	583.761	Cmpd 1337, +MSn(583.76), 36.5 min	Q8YXB6
												R|GITVIPTAAATNYTMNR|D	GITVIPTAAATNYTM[Oxidation_M]NR	1	94-110	TRUE	11.012	905.957	Cmpd 1504, +MSn(905.96), 40.2 min	Q8YXB6
												R|LGNYVIAVDR|Y	LGNYVIAVDR	0	30-39	TRUE	8.771	560.322	Cmpd 1360, +MSn(560.32), 37.0 min	Q8YXB6
												R|LGNYVIAVDR|Y	LGNYVIAVDR	0	30-39	TRUE	7.749	560.309	Cmpd 1369, +MSn(560.31), 37.2 min	Q8YXB6
Q8YNR3	Q8YNR3_NOSS1	All4499 protein	48.756	5.49	4	3	0		0		58563.8	R|GRVDALEAR|T	GRVDALEAR	0	148-156	FALSE	7.969	493.787	Cmpd 782, +MSn(493.79), 23.3 min	Q8YNL5,Q8YYL4,Q8YNR3
												R|NSAANPGLIAAGR|E	NSAANPGLIAAGR	0	349-361	TRUE	11.456	606.343	Cmpd 1044, +MSn(606.34), 29.6 min	Q8YNR3
												R|NSAANPGLIAAGR|E	NSAANPGLIAAGR	0	349-361	TRUE	7.785	606.322	Cmpd 1048, +MSn(606.32), 29.7 min	Q8YNR3
												K|QDLATLQR|L	QDLATLQR	0	127-134	FALSE	8.471	472.788	Cmpd 948, +MSn(472.79), 27.2 min	Q8YNL5,Q8YNR3
P54752	ARGD_NOSS1	Acetylornithine aminotransferase	37.949	6.56	3	2	0		0		46139.7	R|TLATITATGQAK|Y	TLATITATGQAK	0	161-172	TRUE	10.193	588.349	Cmpd 1012, +MSn(588.35), 28.9 min	P54752
												R|VFFCNSGAEANEAAIK|L	VFFC[Cys_CAM]NSGAEANEAAIK	1	118-133	TRUE	8.789	576.6	Cmpd 1415, +MSn(576.60), 38.1 min	P54752
												R|VFFCNSGAEANEAAIK|L	VFFC[Cys_CAM]NSGAEANEAAIK	1	118-133	TRUE	10.62	864.396	Cmpd 1416, +MSn(864.40), 38.1 min	P54752
Q8YMS6	Q8YMS6_NOSS1	Aspartate aminotransferase	36.807	6.44	2	2	0		0		41957.3	R|LSYATDLATIEK|G	LSYATDLATIEK	0	364-375	TRUE	11.758	662.849	Cmpd 1536, +MSn(662.85), 40.9 min	Q8YMS6
												K|SVIVPTDASTGYK|I	SVIVPTDASTGYK	0	138-150	TRUE	8.512	669.33	Cmpd 1191, +MSn(669.33), 32.8 min	Q8YMS6
Q44292	NRTA_NOSS1	Nitrate transport protein NrtA	26.715	6.36	2	2	0		0		48475.5	K|AIGVADAEIPASSSR|G	AIGVADAEIPASSSR	0	398-412	TRUE	7.694	722.361	Cmpd 1252, +MSn(722.36), 34.2 min	Q44292
												R|LNTNGQAISVAEK|F	LNTNGQAISVAEK	0	143-155	TRUE	7.061	673.319	Cmpd 1024, +MSn(673.32), 29.1 min	Q44292
Q8YT49	Q8YT49_NOSS1	Bicarbonate transport bicarbonate-binding protein	26.705	5.24	2	2	0		0		50292.4	K|EAGIAAADIPTSTSR|G	EAGIAAADIPTSTSR	0	414-428	TRUE	8.233	730.379	Cmpd 1208, +MSn(730.38), 33.2 min	Q8YT49
												K|ELAEIVAAR|A	ELAEIVAAR	0	311-319	TRUE	7.226	486.271	Cmpd 1249, +MSn(486.27), 34.2 min	Q8YT49

## Sheet: Band 7
AC	ID	Description	Protein Score	% Coverage	#Peptides	#Uniq Sequences	#Ambiguous Prots	Ambiguous Prots	#Sub-Prots	Sub-Prots	Protein Mass (Da)	Sequence	Sequence + PTMs	#PTMs	Position (to mature prot.)	Proteotypic	z-score	Experimental Mass (m/z)	Spectrum Description	Ref Proteins
Q8Z036	Q8Z036_NOSS1	Alr0267 protein	323.961	27.45	26	13	0		0		44342.4	K|ADKIWVNTQTGEIR|V	ADKIWVNTQTGEIR	0	83-96	TRUE	9.236	544.293	Cmpd 1285, +MSn(544.29), 34.3 min	Q8Z036
												K|ADKIWVNTQTGEIR|V	ADKIWVNTQTGEIR	0	83-96	TRUE	10.714	815.914	Cmpd 1286, +MSn(815.91), 34.4 min	Q8Z036
												K|AYIGDYNSDGK|S	AYIGDYNSDGK	0	359-369	TRUE	10.858	601.784	Cmpd 967, +MSn(601.78), 27.1 min	Q8Z036
												K|AYIGDYNSDGK|S	AYIGDYNSDGK	0	359-369	TRUE	10.384	601.774	Cmpd 998, +MSn(601.77), 27.9 min	Q8Z036
												K|AYIGDYNSDGKSDIYWR|D	AYIGDYNSDGKSDIYWR	0	359-375	TRUE	7.527	675.254	Cmpd 1529, +MSn(675.25), 39.8 min	Q8Z036
												R|DTTTGANSVWFMDGIQATK|Y	DTTTGANSVWFM[Oxidation_M]DGIQATK	1	234-252	TRUE	10.003	686.977	Cmpd 1747, +MSn(686.98), 44.8 min	Q8Z036
												R|DTTTGANSVWFMDGIQATK|Y	DTTTGANSVWFM[Oxidation_M]DGIQATK	1	234-252	TRUE	9.648	1029.85	Cmpd 1749, +MSn(1029.85), 44.8 min	Q8Z036
												K|IADFNSDGK|T	IADFNSDGK	0	123-131	TRUE	11.372	483.72	Cmpd 850, +MSn(483.72), 24.4 min	Q8Z036
												K|IADFNSDGKTDFLLR|N	IADFNSDGKTDFLLR	0	123-137	TRUE	10.418	856.418	Cmpd 1650, +MSn(856.42), 42.6 min	Q8Z036
												K|IWVNTQTGEIR|V	IWVNTQTGEIR	0	86-96	TRUE	11.508	658.853	Cmpd 1366, +MSn(658.85), 36.3 min	Q8Z036
												K|IWVNTQTGEIR|V	IWVNTQTGEIR	0	86-96	TRUE	8.502	659.368	Cmpd 1430, +MSn(659.37), 37.8 min	Q8Z036
												R|NNATGENAIAIMDGAR|V	NNATGENAIAIMDGAR	0	138-153	TRUE	15.106	809.352	Cmpd 1511, +MSn(809.35), 39.5 min	Q8Z036
												R|NNATGENAIAIMDGAR|V	NNATGENAIAIMDGAR	0	138-153	TRUE	12.709	809.341	Cmpd 1515, +MSn(809.34), 39.5 min	Q8Z036
												R|NNATGENAIAIMDGAR|V	NNATGENAIAIMDGAR	0	138-153	TRUE	10.69	540.291	Cmpd 1512, +MSn(540.29), 39.5 min	Q8Z036
												R|NNATGENAIAIMDGAR|V	NNATGENAIAIM[Oxidation_M]DGAR	1	138-153	TRUE	13.355	817.334	Cmpd 1065, +MSn(817.33), 29.5 min	Q8Z036
												R|NNATGENAIAIMDGAR|V	NNATGENAIAIM[Oxidation_M]DGAR	1	138-153	TRUE	10.924	545.237	Cmpd 1069, +MSn(545.24), 29.6 min	Q8Z036
												K|SDIYWR|D	SDIYWR	0	370-375	TRUE	7.953	420.193	Cmpd 1235, +MSn(420.19), 33.2 min	Q8Z036
												K|SDIYWR|D	SDIYWR	0	370-375	TRUE	7.341	420.2	Cmpd 1256, +MSn(420.20), 33.6 min	Q8Z036
												K|SDVFWR|D	SDVFWR	0	228-233	TRUE	7.689	405.217	Cmpd 1395, +MSn(405.22), 37.0 min	Q8Z036
												K|TDFLLR|N	TDFLLR	0	132-137	TRUE	8.125	382.711	Cmpd 1402, +MSn(382.71), 37.2 min	Q8Z036
												R|VANFVYLDK|V	VANFVYLDK	0	154-162	TRUE	9.658	534.802	Cmpd 1459, +MSn(534.80), 38.4 min	Q8Z036
												R|VANFVYLDK|V	VANFVYLDK	0	154-162	TRUE	7.577	535.292	Cmpd 1536, +MSn(535.29), 40.0 min	Q8Z036
												K|VDPGWNASIGDFNGDR|K	VDPGWNASIGDFNGDR	0	163-178	TRUE	8.145	860.3	Cmpd 1656, +MSn(860.30), 42.8 min	Q8Z036
												K|VDPGWNASIGDFNGDR|K	VDPGWNASIGDFNGDR	0	163-178	TRUE	11.833	573.899	Cmpd 1658, +MSn(573.90), 42.8 min	Q8Z036
												K|VDPGWNASIGDFNGDR|K	VDPGWNASIGDFNGDR	0	163-178	TRUE	7.35	573.676	Cmpd 1729, +MSn(573.68), 44.3 min	Q8Z036
												K|VDPGWNASIGDFNGDR|K	VDPGWNASIGDFNGDR	0	163-178	TRUE	7.095	574.245	Cmpd 1734, +MSn(574.25), 44.4 min	Q8Z036
P58558	FENR_NOSS1	Ferredoxin--NADP reductase	162.537	19.55	10	8	0		0		48838.4	R|AANPEYQFK|G	AANPEYQFK	0	313-321	TRUE	10.373	534.242	Cmpd 1018, +MSn(534.24), 28.4 min	P58558
												R|AANPEYQFK|G	AANPEYQFK	0	313-321	TRUE	9.975	534.258	Cmpd 1022, +MSn(534.26), 28.5 min	P58558
												K|EGVTWSDYQK|D	EGVTWSDYQK	0	418-427	TRUE	9.693	606.798	Cmpd 1225, +MSn(606.80), 32.9 min	P58558
												K|FDLTGGNLK|Y	FDLTGGNLK	0	182-190	TRUE	7.138	482.764	Cmpd 1367, +MSn(482.76), 36.4 min	P58558
												R|GMEEGIDAALSAAAAK|E	GM[Oxidation_M]EEGIDAALSAAAAK	1	402-417	TRUE	10.618	760.81	Cmpd 1538, +MSn(760.81), 40.1 min	P58558
												K|HADVPVNLYRPNAPFIGK|V	HADVPVNLYRPNAPFIGK	0	144-161	TRUE	7.915	670.037	Cmpd 1548, +MSn(670.04), 40.3 min	P58558
												R|LTYAISR|E	LTYAISR	0	355-361	TRUE	8.879	412.232	Cmpd 1057, +MSn(412.23), 29.3 min	P58558
												R|LYSIASTR|H	LYSIASTR	0	215-222	TRUE	7.103	455.741	Cmpd 1075, +MSn(455.74), 29.7 min	P58558
												R|LYSIASTR|H	LYSIASTR	0	215-222	TRUE	7.232	455.761	Cmpd 1082, +MSn(455.76), 29.9 min	P58558
												K|VISNEPLVK|E	VISNEPLVK	0	162-170	TRUE	9.029	499.794	Cmpd 1047, +MSn(499.79), 29.0 min	P58558
Q8YU26	Q8YU26_NOSS1	Branched-chain amino-acid ABC transport system periplasmic binding protein	155.614	25.37	9	6	0		0		29196.3	K|EQGLELVTVQK|F	EQGLELVTVQK	0	70-80	TRUE	10.653	622.357	Cmpd 1383, +MSn(622.36), 36.7 min	Q8YU26
												K|GIPEIGDYVAR|V	GIPEIGDYVAR	0	10-20	TRUE	10.514	595.312	Cmpd 1608, +MSn(595.31), 41.7 min	Q8YU26
												K|IQLPELR|T	IQLPELR	0	210-216	TRUE	8.096	434.759	Cmpd 1531, +MSn(434.76), 39.9 min	Q8YU26
												K|KVAVFFAQNDAFSK|S	KVAVFFAQNDAFSK	0	45-58	TRUE	10.108	524.606	Cmpd 1555, +MSn(524.61), 40.4 min	Q8YU26
												K|KVAVFFAQNDAFSK|S	KVAVFFAQNDAFSK	0	45-58	TRUE	10.601	524.616	Cmpd 1558, +MSn(524.62), 40.5 min	Q8YU26
												K|KVAVFFAQNDAFSK|S	KVAVFFAQNDAFSK	0	45-58	TRUE	9.529	786.44	Cmpd 1562, +MSn(786.44), 40.6 min	Q8YU26
												K|SETEIFQQTIK|E	SETEIFQQTIK	0	59-69	TRUE	12.902	662.347	Cmpd 1411, +MSn(662.35), 37.4 min	Q8YU26
												K|SETEIFQQTIK|E	SETEIFQQTIK	0	59-69	TRUE	9.314	662.35	Cmpd 1417, +MSn(662.35), 37.5 min	Q8YU26
												R|VSAPVSVVAPNSVK|A	VSAPVSVVAPNSVK	0	21-34	TRUE	11.909	677.398	Cmpd 1278, +MSn(677.40), 34.1 min	Q8YU26
Q8YY48	Q8YY48_NOSS1	Alanine--glyoxylate aminotransferase	73.455	15.75	4	4	0		0		41869.1	M|AQIISINDNQR|L	AQIISINDNQR	0	2-12	TRUE	9.705	636.333	Cmpd 1165, +MSn(636.33), 31.7 min	Q8YY48
												R|LQLEPLEVPSR|L	LQLEPLEVPSR	0	13-23	TRUE	8.112	640.856	Cmpd 1652, +MSn(640.86), 42.7 min	Q8YY48
												R|TALETHRPAILALVHAETSTGAR|Q	TALETHRPAILALVHAETSTGAR	0	141-163	TRUE	8.466	806.09	Cmpd 1570, +MSn(806.09), 40.8 min	Q8YY48
												R|VYHHTAPINLYYALR|E	VYHHTAPINLYYALR	0	256-270	TRUE	7.107	610.992	Cmpd 1559, +MSn(610.99), 40.5 min	Q8YY48
Q8YX86	Q8YX86_NOSS1	Alr1329 protein	68.209	10.21	4	4	0		0		52720.1	K|AIILNYHDSDNNWK|N	AIILNYHDSDNNWK	0	247-260	TRUE	6.903	851.875	Cmpd 1410, +MSn(851.88), 37.4 min	Q8YX86
												R|ESNSYKFPELR|T	ESNSYKFPELR	0	171-181	TRUE	7.138	685.331	Cmpd 1329, +MSn(685.33), 35.4 min	Q8YX86
												R|KFEGFDASAAK|R	KFEGFDASAAK	0	211-221	TRUE	9.391	585.808	Cmpd 1045, +MSn(585.81), 29.0 min	Q8YX86
												K|NNYAPATYEQLK|A	NNYAPATYEQLK	0	261-272	TRUE	10.446	706.327	Cmpd 1222, +MSn(706.33), 32.8 min	Q8YX86
P80557	PHAB_NOSS1	Allophycocyanin subunit beta	68.134	22.22	4	3	0		0		17304.7	R|AATTISANAAAIVK|E	AATTISANAAAIVK	0	41-54	TRUE	10.576	651.372	Cmpd 1316, +MSn(651.37), 35.1 min	P80557
												K|AYFSTGELR|V	AYFSTGELR	0	30-38	TRUE	8.603	522.268	Cmpd 1336, +MSn(522.27), 35.6 min	P80557
												K|AYFSTGELR|V	AYFSTGELR	0	30-38	TRUE	7.291	522.26	Cmpd 1339, +MSn(522.26), 35.7 min	P80557
												K|EVTASLVGADAGK|E	EVTASLVGADAGK	0	136-148	TRUE	9.83	609.339	Cmpd 1099, +MSn(609.34), 30.3 min	P80557
Q3L162	Q3L162_NOSS1	Phycocyanin A subunit (Fragment)	67.195	43.96	3	3	1	P07121	0		9756.91	R|FLGNTELQSAR|G	FLGNTELQSAR	0	19-29	FALSE	7.094	618.319	Cmpd 1257, +MSn(618.32), 33.6 min	P07121,Q3L162
												K|FPYTTQTPGPQFAADSR|G	FPYTTQTPGPQFAADSR	0	64-80	FALSE	9.439	628.591	Cmpd 1528, +MSn(628.59), 39.8 min	P07121,Q3L162
												R|LIDGATQAVYQK|F	LIDGATQAVYQK	0	52-63	FALSE	8.882	653.82	Cmpd 1110, +MSn(653.82), 30.6 min	P07121,Q3L162
Q8YNW3	Q8YNW3_NOSS1	Endo-1,4-beta-xylanase	65.152	8.9	5	4	0		0		44045.6	K|AIAQAFIK|A	AIAQAFIK	0	370-377	TRUE	7.851	431.241	Cmpd 1322, +MSn(431.24), 35.2 min	Q8YNW3
												K|FLRPLPYDENLKPK|L	FLRPLPYDENLKPK	0	352-365	TRUE	9.487	577.327	Cmpd 1365, +MSn(577.33), 36.3 min	Q8YNW3
												R|YGAAVDSETLK|K	YGAAVDSETLK	0	58-68	TRUE	7.474	577.293	Cmpd 1019, +MSn(577.29), 28.4 min	Q8YNW3
												R|YGAAVDSETLKK|Y	YGAAVDSETLKK	0	58-69	TRUE	8.526	641.345	Cmpd 876, +MSn(641.34), 25.0 min	Q8YNW3
												R|YGAAVDSETLKK|Y	YGAAVDSETLKK	0	58-69	TRUE	8.006	427.89	Cmpd 878, +MSn(427.89), 25.0 min	Q8YNW3
Q8YWD0	Q8YWD0_NOSS1	Phosphoserine aminotransferase	58.769	10.97	3	3	0		0		43141.5	K|IIDAAFASLSAEDQGK|F	IIDAAFASLSAEDQGK	0	314-329	TRUE	10.94	818.903	Cmpd 1664, +MSn(818.90), 43.0 min	Q8YWD0
												K|QQVAYDIAPYR|A	QQVAYDIAPYR	0	341-351	TRUE	10.238	662.343	Cmpd 1358, +MSn(662.34), 36.1 min	Q8YWD0
												K|VLGGEAQHGVIVLSPR|A	VLGGEAQHGVIVLSPR	0	196-211	TRUE	7.572	545.013	Cmpd 1381, +MSn(545.01), 36.6 min	Q8YWD0
Q8YPR1	PGK_NOSS1	Phosphoglycerate kinase	56.663	10.25	3	3	0		0		42441.5	K|SLVEEDKLELAK|S	SLVEEDKLELAK	0	240-251	TRUE	9.009	687.387	Cmpd 1313, +MSn(687.39), 35.0 min	Q8YPR1
												K|TGTTTIIGGGDSVAAVEK|V	TGTTTIIGGGDSVAAVEK	0	348-365	TRUE	12.053	839.391	Cmpd 1348, +MSn(839.39), 35.8 min	Q8YPR1
												K|VILASHFGRPK|G	VILASHFGRPK	0	58-68	TRUE	7.059	612.854	Cmpd 1054, +MSn(612.85), 29.2 min	Q8YPR1
Q8YNJ0	Q8YNJ0_NOSS1	Phosphate-binding periplasmic protein of phosphate ABC transporter	55.807	10.71	4	3	0		0		41342.8	K|AANPNVNLPSQPITVVYR|S	AANPNVNLPSQPITVVYR	0	182-199	TRUE	9.89	651.68	Cmpd 1675, +MSn(651.68), 43.2 min	Q8YNJ0
												K|SVSWPVGVGGK|G	SVSWPVGVGGK	0	229-239	TRUE	7.249	536.797	Cmpd 1434, +MSn(536.80), 37.9 min	Q8YNJ0
												K|TATVADQISPEYK|I	TATVADQISPEYK	0	368-380	TRUE	10.298	711.818	Cmpd 1171, +MSn(711.82), 31.8 min	Q8YNJ0
												K|TATVADQISPEYK|I	TATVADQISPEYK	0	368-380	TRUE	7.449	711.819	Cmpd 1175, +MSn(711.82), 31.9 min	Q8YNJ0
P80555	PHAA1_NOSS1	Allophycocyanin subunit alpha 1	54.543	15.53	3	3	0		0		17345.7	R|IAQALTDNR|E	IAQALTDNR	0	39-47	TRUE	9.896	501.275	Cmpd 822, +MSn(501.28), 23.8 min	P80555
												R|IAQALTDNRER|L	IAQALTDNRER	0	39-49	TRUE	7.292	643.831	Cmpd 771, +MSn(643.83), 22.8 min	P80555
												K|SLGTPIEAVGEGVR|A	SLGTPIEAVGEGVR	0	118-131	TRUE	7.673	692.888	Cmpd 1499, +MSn(692.89), 39.2 min	P80555
P07120	PHCB_NOSS1	C-phycocyanin subunit beta	50.12	19.08	2	2	0		0		18386.8	R|ETYQALGTPGSSVAVGVQK|M	ETYQALGTPGSSVAVGVQK	0	116-134	TRUE	10.239	631.317	Cmpd 1384, +MSn(631.32), 36.7 min	P07120
												R|ITSNASAIVTNAAR|A	ITSNASAIVTNAAR	0	45-58	TRUE	11.717	694.823	Cmpd 1184, +MSn(694.82), 32.1 min	P07120
P35797	PHEB_NOSS1	Phycoerythrocyanin subunit beta	40.493	19.19	2	2	0		0		18283.6	R|ETYQALGTPGDAVASGIQK|M	ETYQALGTPGDAVASGIQK	0	115-133	TRUE	8.651	636.346	Cmpd 1442, +MSn(636.35), 38.1 min	P35797
												R|LTSNASSIVANAYR|A	LTSNASSIVANAYR	0	44-57	TRUE	9.068	733.837	Cmpd 1361, +MSn(733.84), 36.2 min	P35797
Q8YY56	Q8YY56_NOSS1	Protease	39.52	5.94	2	2	0		0		51460.5	K|VINLSLGGDSSSR|T	VINLSLGGDSSSR	0	230-242	TRUE	13.412	652.857	Cmpd 1376, +MSn(652.86), 36.6 min	Q8YY56
												R|YANQTGIAVGAVDANK|N	YANQTGIAVGAVDANK	0	276-291	TRUE	8.775	531.234	Cmpd 1209, +MSn(531.23), 32.6 min	Q8YY56
Q8YPR9	Q8YPR9_NOSS1	Phosphoribulokinase	37.956	7.49	3	2	0		0		38454.8	R|VVLIGVAGDSGCGK|S	VVLIGVAGDSGC[Cys_CAM]GK	1	8-21	TRUE	12.402	666.335	Cmpd 1347, +MSn(666.34), 35.8 min	Q8YPR9
												R|VVLIGVAGDSGCGK|S	VVLIGVAGDSGC[Cys_CAM]GK	1	8-21	TRUE	7.496	666.317	Cmpd 1351, +MSn(666.32), 35.9 min	Q8YPR9
												R|YEDVLAAINSR|K	YEDVLAAINSR	0	154-164	TRUE	7.788	625.823	Cmpd 1645, +MSn(625.82), 42.5 min	Q8YPR9
Q8YRB0	ENO_NOSS1	Enolase	32.751	5.36	2	2	0		0		45965.1	R|AGAESLGIPLYR|Y	AGAESLGIPLYR	0	126-137	TRUE	9.204	623.85	Cmpd 1672, +MSn(623.85), 43.1 min	Q8YRB0
												R|AVYAGAVGLGPK|-	AVYAGAVGLGPK	0	418-429	TRUE	9.648	551.794	Cmpd 1271, +MSn(551.79), 34.0 min	Q8YRB0
P58561	TAL_NOSS1	Transaldolase	29.144	6.63	2	2	0		0		36177.7	R|DATTNPSLITAAAK|M	DATTNPSLITAAAK	0	32-45	TRUE	7.294	687.32	Cmpd 1251, +MSn(687.32), 33.5 min	P58561
												K|ILQIIPGR|V	ILQIIPGR	0	89-96	TRUE	8.651	455.288	Cmpd 1501, +MSn(455.29), 39.3 min	P58561

## Sheet: Band 8
AC	ID	Description	Protein Score	% Coverage	#Peptides	#Uniq Sequences	#Ambiguous Prots	Ambiguous Prots	#Sub-Prots	Sub-Prots	Protein Mass (Da)	Sequence	Sequence + PTMs	#PTMs	Position (to mature prot.)	Proteotypic	z-score	Experimental Mass (m/z)	Spectrum Description	Ref Proteins
P58561	TAL_NOSS1	Transaldolase	247.379	30.72	12	9	0		0		36177.7	K|AATLDIDKISIDK|A	AATLDIDKISIDK	0	272-284	TRUE	11.418	701.89	Cmpd 1418, +MSn(701.89), 38.6 min	P58561
												R|DATTNPSLITAAAK|M	DATTNPSLITAAAK	0	32-45	TRUE	9.737	687.368	Cmpd 1198, +MSn(687.37), 33.3 min	P58561
												R|DATTNPSLITAAAK|M	DATTNPSLITAAAK	0	32-45	TRUE	9.651	458.559	Cmpd 1203, +MSn(458.56), 33.4 min	P58561
												R|EMTVVVADTGDIQAIEK|F	EM[Oxidation_M]TVVVADTGDIQAIEK	1	11-27	TRUE	9.391	612.315	Cmpd 1474, +MSn(612.32), 39.8 min	P58561
												R|EMTVVVADTGDIQAIEK|F	EM[Oxidation_M]TVVVADTGDIQAIEK	1	11-27	TRUE	13.119	917.916	Cmpd 1475, +MSn(917.92), 39.8 min	P58561
												K|GQIVSLAFDR|L	GQIVSLAFDR	0	71-80	TRUE	11.412	553.313	Cmpd 1553, +MSn(553.31), 41.6 min	P58561
												K|ILQIIPGR|V	ILQIIPGR	0	89-96	TRUE	10.037	455.305	Cmpd 1434, +MSn(455.30), 39.0 min	P58561
												R|LSYDTEATITK|A	LSYDTEATITK	0	105-115	TRUE	13.667	621.309	Cmpd 1103, +MSn(621.31), 31.2 min	P58561
												R|MAYDKLDEGIK|G	M[Oxidation_M]AYDKLDEGIK	1	296-306	TRUE	10	649.821	Cmpd 998, +MSn(649.82), 28.8 min	P58561
												K|TEVMGASFR|N	TEVM[Oxidation_M]GASFR	1	224-232	TRUE	10.182	507.237	Cmpd 861, +MSn(507.24), 25.7 min	P58561
												K|TEVMGASFR|N	TEVM[Oxidation_M]GASFR	1	224-232	TRUE	10.331	507.235	Cmpd 864, +MSn(507.24), 25.8 min	P58561
												M|TKNLLEQLR|E	TKNLLEQLR	0	2-10	TRUE	9.673	557.854	Cmpd 1295, +MSn(557.85), 35.5 min	P58561
Q8YNJ0	Q8YNJ0_NOSS1	Phosphate-binding periplasmic protein of phosphate ABC transporter	241.371	26.79	10	8	0		0		41342.8	K|AANPNVNLPSQPITVVYR|S	AANPNVNLPSQPITVVYR	0	182-199	TRUE	9.077	976.947	Cmpd 1624, +MSn(976.95), 43.1 min	Q8YNJ0
												K|AANPNVNLPSQPITVVYR|S	AANPNVNLPSQPITVVYR	0	182-199	TRUE	10.502	651.693	Cmpd 1621, +MSn(651.69), 43.0 min	Q8YNJ0
												K|AMEAAIEYALTEGQK|I	AM[Oxidation_M]EAAIEYALTEGQK	1	336-350	TRUE	13.71	820.874	Cmpd 1548, +MSn(820.87), 41.4 min	Q8YNJ0
												K|GNEGVTAQIK|Q	GNEGVTAQIK	0	240-249	TRUE	10.667	508.777	Cmpd 793, +MSn(508.78), 24.0 min	Q8YNJ0
												K|HLAAVSPEWK|S	HLAAVSPEWK	0	212-221	TRUE	10.296	569.267	Cmpd 1119, +MSn(569.27), 31.6 min	Q8YNJ0
												K|QNNISYATLENK|A	QNNISYATLENK	0	265-276	TRUE	12.101	697.826	Cmpd 1162, +MSn(697.83), 32.4 min	Q8YNJ0
												K|QTQGAIGYIEYGYAK|Q	QTQGAIGYIEYGYAK	0	250-264	TRUE	15.816	831.376	Cmpd 1549, +MSn(831.38), 41.5 min	Q8YNJ0
												R|SDGSGTTGVFTK|H	SDGSGTTGVFTK	0	200-211	TRUE	13.544	578.765	Cmpd 868, +MSn(578.77), 25.8 min	Q8YNJ0
												K|TATVADQISPEYK|I	TATVADQISPEYK	0	368-380	TRUE	12.713	711.825	Cmpd 1131, +MSn(711.83), 31.8 min	Q8YNJ0
												K|TATVADQISPEYK|I	TATVADQISPEYK	0	368-380	TRUE	9.537	474.9	Cmpd 1134, +MSn(474.90), 31.9 min	Q8YNJ0
Q8YY56	Q8YY56_NOSS1	Protease	148.059	17.21	8	6	0		0		51460.5	R|DIITSTAGNTSNDTTPK|T	DIITSTAGNTSNDTTPK	0	358-374	TRUE	8.926	579.27	Cmpd 1055, +MSn(579.27), 30.2 min	Q8YY56
												R|DIITSTAGNTSNDTTPK|T	DIITSTAGNTSNDTTPK	0	358-374	TRUE	10.368	868.351	Cmpd 1059, +MSn(868.35), 30.3 min	Q8YY56
												K|GAIVVMAAGNDGESAPDYPAR|Y	GAIVVMAAGNDGESAPDYPAR	0	255-275	TRUE	9	687.658	Cmpd 1424, +MSn(687.66), 38.7 min	Q8YY56
												K|NLTDFSNR|S	NLTDFSNR	0	292-299	TRUE	9.96	483.728	Cmpd 1023, +MSn(483.73), 29.4 min	Q8YY56
												K|SAIEYASSK|G	SAIEYASSK	0	246-254	TRUE	9.16	478.201	Cmpd 749, +MSn(478.20), 23.0 min	Q8YY56
												K|VINLSLGGDSSSR|T	VINLSLGGDSSSR	0	230-242	TRUE	14.127	652.836	Cmpd 1333, +MSn(652.84), 36.5 min	Q8YY56
												R|YANQTGIAVGAVDANK|N	YANQTGIAVGAVDANK	0	276-291	TRUE	13.531	796.344	Cmpd 1167, +MSn(796.34), 32.6 min	Q8YY56
												R|YANQTGIAVGAVDANK|N	YANQTGIAVGAVDANK	0	276-291	TRUE	9.362	531.259	Cmpd 1172, +MSn(531.26), 32.6 min	Q8YY56
P58558	FENR_NOSS1	Ferredoxin--NADP reductase	101.555	11.59	6	5	0		0		48838.4	R|AANPEYQFK|G	AANPEYQFK	0	313-321	TRUE	11.186	534.255	Cmpd 980, +MSn(534.26), 28.4 min	P58558
												K|EGVTWSDYQK|D	EGVTWSDYQK	0	418-427	TRUE	9.16	606.784	Cmpd 1184, +MSn(606.78), 33.0 min	P58558
												R|GMEEGIDAALSAAAAK|E	GM[Oxidation_M]EEGIDAALSAAAAK	1	402-417	TRUE	10.738	760.874	Cmpd 1487, +MSn(760.87), 40.1 min	P58558
												R|LTYAISR|E	LTYAISR	0	355-361	TRUE	8.928	412.221	Cmpd 1017, +MSn(412.22), 29.3 min	P58558
												R|LTYAISR|E	LTYAISR	0	355-361	TRUE	9.28	412.234	Cmpd 1020, +MSn(412.23), 29.4 min	P58558
												K|VISNEPLVK|E	VISNEPLVK	0	162-170	TRUE	8.746	499.799	Cmpd 1008, +MSn(499.80), 29.0 min	P58558
P80557	PHAB_NOSS1	Allophycocyanin subunit beta	68.839	22.22	3	3	0		0		17304.7	R|AATTISANAAAIVK|E	AATTISANAAAIVK	0	41-54	TRUE	9.791	651.377	Cmpd 1277, +MSn(651.38), 35.2 min	P80557
												K|AYFSTGELR|V	AYFSTGELR	0	30-38	TRUE	9.08	522.27	Cmpd 1300, +MSn(522.27), 35.6 min	P80557
												K|EVTASLVGADAGK|E	EVTASLVGADAGK	0	136-148	TRUE	10.437	609.329	Cmpd 1063, +MSn(609.33), 30.3 min	P80557
P80555	PHAA1_NOSS1	Allophycocyanin subunit alpha 1	66.94	20.5	3	3	0		0		17345.7	R|IAQALTDNR|E	IAQALTDNR	0	39-47	TRUE	9.618	501.254	Cmpd 786, +MSn(501.25), 23.8 min	P80555
												K|SIVNADAEAR|Y	SIVNADAEAR	0	7-16	TRUE	10.056	523.265	Cmpd 829, +MSn(523.26), 24.8 min	P80555
												K|SLGTPIEAVGEGVR|A	SLGTPIEAVGEGVR	0	118-131	TRUE	9.257	692.872	Cmpd 1449, +MSn(692.87), 39.3 min	P80555
Q8Z036	Q8Z036_NOSS1	Alr0267 protein	56.524	7.6	3	3	0		0		44342.4	K|AYIGDYNSDGK|S	AYIGDYNSDGK	0	359-369	TRUE	11.089	601.773	Cmpd 932, +MSn(601.77), 27.3 min	Q8Z036
												K|IWVNTQTGEIR|V	IWVNTQTGEIR	0	86-96	TRUE	9.618	658.85	Cmpd 1331, +MSn(658.85), 36.5 min	Q8Z036
												R|VANFVYLDK|V	VANFVYLDK	0	154-162	TRUE	9.257	534.8	Cmpd 1416, +MSn(534.80), 38.5 min	Q8Z036
Q3L162	Q3L162_NOSS1	Phycocyanin A subunit (Fragment)	50.837	30.77	3	2	1	P07121	0		9756.91	R|FLGNTELQSAR|G	FLGNTELQSAR	0	19-29	FALSE	9.993	618.314	Cmpd 1209, +MSn(618.31), 33.6 min	P07121,Q3L162
												K|FPYTTQTPGPQFAADSR|G	FPYTTQTPGPQFAADSR	0	64-80	FALSE	10.428	628.62	Cmpd 1470, +MSn(628.62), 39.7 min	P07121,Q3L162
												K|FPYTTQTPGPQFAADSR|G	FPYTTQTPGPQFAADSR	0	64-80	FALSE	10.105	628.993	Cmpd 1462, +MSn(628.99), 39.5 min	P07121,Q3L162
P07120	PHCB_NOSS1	C-phycocyanin subunit beta	49.889	19.08	3	2	0		0		18386.8	R|ETYQALGTPGSSVAVGVQK|M	ETYQALGTPGSSVAVGVQK	0	116-134	TRUE	9.384	631.321	Cmpd 1342, +MSn(631.32), 36.7 min	P07120
												R|ETYQALGTPGSSVAVGVQK|M	ETYQALGTPGSSVAVGVQK	0	116-134	TRUE	12.101	946.413	Cmpd 1346, +MSn(946.41), 36.8 min	P07120
												R|ITSNASAIVTNAAR|A	ITSNASAIVTNAAR	0	45-58	TRUE	9.754	694.825	Cmpd 1147, +MSn(694.82), 32.1 min	P07120
P35797	PHEB_NOSS1	Phycoerythrocyanin subunit beta	46.455	19.19	2	2	0		0		18283.6	R|ETYQALGTPGDAVASGIQK|M	ETYQALGTPGDAVASGIQK	0	115-133	TRUE	9.826	635.973	Cmpd 1394, +MSn(635.97), 38.0 min	P35797
												R|LTSNASSIVANAYR|A	LTSNASSIVANAYR	0	44-57	TRUE	10.502	734.363	Cmpd 1318, +MSn(734.36), 36.2 min	P35797
Q8YMM6	OTC_NOSS1	Ornithine carbamoyltransferase	39.824	9.8	3	2	0		0		33401.1	R|GEEITEEVIEGSQSR|V	GEEITEEVIEGSQSR	0	269-283	TRUE	10.555	831.891	Cmpd 1357, +MSn(831.89), 37.1 min	Q8YMM6
												R|GEEITEEVIEGSQSR|V	GEEITEEVIEGSQSR	0	269-283	TRUE	10.979	555.279	Cmpd 1358, +MSn(555.28), 37.1 min	Q8YMM6
												K|TEILLTNDPDLATK|G	TEILLTNDPDLATK	0	202-215	TRUE	8.975	772.376	Cmpd 1520, +MSn(772.38), 40.8 min	Q8YMM6
P58554	G3P2_NOSS1	Glyceraldehyde-3-phosphate dehydrogenase 2	34.277	8.31	2	2	0		0		36910	R|ENTNIELVAVNDTSDPR|T	ENTNIELVAVNDTSDPR	0	24-40	TRUE	8.715	629.628	Cmpd 1414, +MSn(629.63), 38.5 min	P58554
												R|TITEEVNQALK|D	TITEEVNQALK	0	254-264	TRUE	9.094	623.317	Cmpd 1368, +MSn(623.32), 37.3 min	P58554

## Sheet: Band 9
AC	ID	Description	Protein Score	% Coverage	#Peptides	#Uniq Sequences	#Ambiguous Prots	Ambiguous Prots	#Sub-Prots	Sub-Prots	Protein Mass (Da)	Sequence	Sequence + PTMs	#PTMs	Position (to mature prot.)	Proteotypic	z-score	Experimental Mass (m/z)	Spectrum Description	Ref Proteins
P58558	FENR_NOSS1	Ferredoxin--NADP reductase	347.839	35.45	26	14	0		0		48838.4	R|AANPEYQFK|G	AANPEYQFK	0	313-321	TRUE	9.921	534.278	Cmpd 975, +MSn(534.28), 28.1 min	P58558
												K|EELEEIQQK|Y	EELEEIQQK	0	340-348	TRUE	7.885	573.28	Cmpd 897, +MSn(573.28), 26.3 min	P58558
												K|EGVTWSDYQK|D	EGVTWSDYQK	0	418-427	TRUE	11.005	606.777	Cmpd 1183, +MSn(606.78), 32.5 min	P58558
												K|FDLTGGNLK|Y	FDLTGGNLK	0	182-190	TRUE	7.547	482.774	Cmpd 1338, +MSn(482.77), 35.9 min	P58558
												R|GMEEGIDAALSAAAAK|E	GMEEGIDAALSAAAAK	0	402-417	TRUE	7.927	502.226	Cmpd 1297, +MSn(502.23), 34.9 min	P58558
												R|GMEEGIDAALSAAAAK|E	GMEEGIDAALSAAAAK	0	402-417	TRUE	11.832	752.829	Cmpd 1300, +MSn(752.83), 35.0 min	P58558
												R|GMEEGIDAALSAAAAK|E	GMEEGIDAALSAAAAK	0	402-417	TRUE	12.899	753.323	Cmpd 1294, +MSn(753.32), 34.8 min	P58558
												R|GMEEGIDAALSAAAAK|E	GM[Oxidation_M]EEGIDAALSAAAAK	1	402-417	TRUE	12.936	760.855	Cmpd 1508, +MSn(760.86), 39.6 min	P58558
												R|GMEEGIDAALSAAAAK|E	GM[Oxidation_M]EEGIDAALSAAAAK	1	402-417	TRUE	8.216	507.573	Cmpd 1509, +MSn(507.57), 39.6 min	P58558
												K|HADVPVNLYRPNAPFIGK|V	HADVPVNLYRPNAPFIGK	0	144-161	TRUE	8.603	1004.46	Cmpd 1518, +MSn(1004.46), 39.8 min	P58558
												K|HADVPVNLYRPNAPFIGK|V	HADVPVNLYRPNAPFIGK	0	144-161	TRUE	9.172	670.047	Cmpd 1515, +MSn(670.05), 39.8 min	P58558
												R|HGDDVDDKTISLCVR|Q	HGDDVDDKTISLC[Cys_CAM]VR	1	223-237	TRUE	10.234	577.274	Cmpd 1116, +MSn(577.27), 31.1 min	P58558
												R|HGDDVDDKTISLCVR|Q	HGDDVDDKTISLC[Cys_CAM]VR	1	223-237	TRUE	10.03	865.325	Cmpd 1119, +MSn(865.33), 31.2 min	P58558
												R|LTYAISR|E	LTYAISR	0	355-361	TRUE	10.119	412.227	Cmpd 1012, +MSn(412.23), 28.9 min	P58558
												R|LYSIASTR|H	LYSIASTR	0	215-222	TRUE	8.977	455.736	Cmpd 1027, +MSn(455.74), 29.2 min	P58558
												R|LYSIASTR|H	LYSIASTR	0	215-222	TRUE	8.777	455.756	Cmpd 1033, +MSn(455.76), 29.4 min	P58558
												R|LYSIASTR|H	LYSIASTR	0	215-222	TRUE	9.345	455.736	Cmpd 1042, +MSn(455.74), 29.6 min	P58558
												R|LYSIASTR|H	LYSIASTR	0	215-222	TRUE	7.914	910.479	Cmpd 1051, +MSn(910.48), 29.7 min	P58558
												K|THTYICGLR|G	THTYIC[Cys_CAM]GLR	1	393-401	TRUE	9.523	560.778	Cmpd 1017, +MSn(560.78), 29.0 min	P58558
												R|VAEHADELWQLIKNEK|T	VAEHADELWQLIKNEK	0	377-392	TRUE	7.913	642.016	Cmpd 1701, +MSn(642.02), 43.8 min	P58558
												K|VISNEPLVK|E	VISNEPLVK	0	162-170	TRUE	10.356	499.787	Cmpd 1002, +MSn(499.79), 28.6 min	P58558
												R|WHVETY|-	WHVETY	0	435-440	TRUE	7.359	417.672	Cmpd 1218, +MSn(417.67), 33.2 min	P58558
												R|WHVETY|-	WHVETY	0	435-440	TRUE	8.936	834.366	Cmpd 1242, +MSn(834.37), 33.7 min	P58558
												K|YIEGQSIGIIPPGVDK|N	YIEGQSIGIIPPGVDK	0	191-206	TRUE	7.794	843.435	Cmpd 1658, +MSn(843.43), 42.9 min	P58558
												K|YIEGQSIGIIPPGVDK|N	YIEGQSIGIIPPGVDK	0	191-206	TRUE	11.466	562.64	Cmpd 1659, +MSn(562.64), 42.9 min	P58558
												K|YIEGQSIGIIPPGVDK|N	YIEGQSIGIIPPGVDK	0	191-206	TRUE	8.218	562.649	Cmpd 1710, +MSn(562.65), 44.0 min	P58558
P07123	PYR1_NOSS1	Phycobilisome 32.1 kDa linker polypeptide, phycocyanin-associated, rod	240.816	38.81	12	10	0		0		32209.1	R|APYDESEVVYHLDLYQNK|G	APYDESEVVYHLDLYQNK	0	107-124	TRUE	9.014	728.338	Cmpd 1728, +MSn(728.34), 44.4 min	P07123
												K|ASTIVGPSGTNDSWGFR|A	ASTIVGPSGTNDSWGFR	0	199-215	TRUE	9.634	876.378	Cmpd 1626, +MSn(876.38), 42.2 min	P07123
												K|FFYNSFQTR|L	FFYNSFQTR	0	86-94	TRUE	9.984	605.318	Cmpd 1541, +MSn(605.32), 40.2 min	P07123
												K|FFYNSFQTR|L	FFYNSFQTR	0	86-94	TRUE	9.404	605.284	Cmpd 1551, +MSn(605.28), 40.4 min	P07123
												R|HVLGNDYILASER|L	HVLGNDYILASER	0	42-54	TRUE	12.422	743.87	Cmpd 1322, +MSn(743.87), 35.5 min	P07123
												R|HVLGNDYILASER|L	HVLGNDYILASER	0	42-54	TRUE	8.439	496.252	Cmpd 1324, +MSn(496.25), 35.6 min	P07123
												K|KNLGNAVGEGDR|V	KNLGNAVGEGDR	0	224-235	TRUE	10.268	615.306	Cmpd 626, +MSn(615.31), 20.2 min	P07123
												R|LEVTGIR|S	LEVTGIR	0	239-245	TRUE	7.785	394.237	Cmpd 1067, +MSn(394.24), 30.1 min	P07123
												R|LIELNYK|H	LIELNYK	0	95-101	TRUE	8.207	446.754	Cmpd 1319, +MSn(446.75), 35.4 min	P07123
												R|LVSAESLLR|D	LVSAESLLR	0	55-63	TRUE	7.969	494.304	Cmpd 1514, +MSn(494.30), 39.7 min	P07123
												R|SPGYPSVR|R	SPGYPSVR	0	246-253	TRUE	8.275	431.715	Cmpd 830, +MSn(431.71), 24.7 min	P07123
												R|SSTVFIVPYER|L	SSTVFIVPYER	0	255-265	TRUE	9.419	649.34	Cmpd 1629, +MSn(649.34), 42.3 min	P07123
Q8Z036	Q8Z036_NOSS1	Alr0267 protein	198.002	22.3	10	9	0		0		44342.4	K|ADKIWVNTQTGEIR|V	ADKIWVNTQTGEIR	0	83-96	TRUE	9.301	544.3	Cmpd 1260, +MSn(544.30), 34.1 min	Q8Z036
												K|ADKIWVNTQTGEIR|V	ADKIWVNTQTGEIR	0	83-96	TRUE	8.576	815.903	Cmpd 1265, +MSn(815.90), 34.2 min	Q8Z036
												K|AYIGDYNSDGK|S	AYIGDYNSDGK	0	359-369	TRUE	11.237	601.77	Cmpd 929, +MSn(601.77), 27.0 min	Q8Z036
												R|DTTTGANSVWFMDGIQATK|Y	DTTTGANSVWFM[Oxidation_M]DGIQATK	1	234-252	TRUE	8.829	686.977	Cmpd 1726, +MSn(686.98), 44.3 min	Q8Z036
												K|IADFNSDGKTDFLLR|N	IADFNSDGKTDFLLR	0	123-137	TRUE	8.05	571.314	Cmpd 1624, +MSn(571.31), 42.2 min	Q8Z036
												K|IWVNTQTGEIR|V	IWVNTQTGEIR	0	86-96	TRUE	11.397	658.829	Cmpd 1347, +MSn(658.83), 36.1 min	Q8Z036
												R|NNATGENAIAIMDGAR|V	NNATGENAIAIM[Oxidation_M]DGAR	1	138-153	TRUE	9.965	817.334	Cmpd 1038, +MSn(817.33), 29.5 min	Q8Z036
												K|SDVFWR|D	SDVFWR	0	228-233	TRUE	7.263	405.204	Cmpd 1379, +MSn(405.20), 36.8 min	Q8Z036
												K|TDFLLR|N	TDFLLR	0	132-137	TRUE	7.989	382.704	Cmpd 1392, +MSn(382.70), 37.1 min	Q8Z036
												R|VANFVYLDK|V	VANFVYLDK	0	154-162	TRUE	10.214	534.81	Cmpd 1442, +MSn(534.81), 38.2 min	Q8Z036
P80555	PHAA1_NOSS1	Allophycocyanin subunit alpha 1	87.128	26.09	4	4	0		0		17345.7	R|IAQALTDNR|E	IAQALTDNR	0	39-47	TRUE	9.91	501.274	Cmpd 778, +MSn(501.27), 23.6 min	P80555
												K|SIVNADAEAR|Y	SIVNADAEAR	0	7-16	TRUE	7.816	523.26	Cmpd 825, +MSn(523.26), 24.6 min	P80555
												K|SLGTPIEAVGEGVR|A	SLGTPIEAVGEGVR	0	118-131	TRUE	9.941	692.872	Cmpd 1478, +MSn(692.87), 38.9 min	P80555
												R|YLSPGELDR|I	YLSPGELDR	0	17-25	TRUE	8.366	525.255	Cmpd 1171, +MSn(525.25), 32.2 min	P80555
Q3L162	Q3L162_NOSS1	Phycocyanin A subunit (Fragment)	82.921	43.96	4	3	1	P07121	0		9756.91	R|FLGNTELQSAR|G	FLGNTELQSAR	0	19-29	FALSE	9.202	618.344	Cmpd 1222, +MSn(618.34), 33.3 min	P07121,Q3L162
												K|FPYTTQTPGPQFAADSR|G	FPYTTQTPGPQFAADSR	0	64-80	FALSE	9.296	628.641	Cmpd 1494, +MSn(628.64), 39.2 min	P07121,Q3L162
												K|FPYTTQTPGPQFAADSR|G	FPYTTQTPGPQFAADSR	0	64-80	FALSE	11.245	628.99	Cmpd 1510, +MSn(628.99), 39.6 min	P07121,Q3L162
												R|LIDGATQAVYQK|F	LIDGATQAVYQK	0	52-63	FALSE	10.915	653.838	Cmpd 1080, +MSn(653.84), 30.4 min	P07121,Q3L162
P80557	PHAB_NOSS1	Allophycocyanin subunit beta	71.019	22.22	3	3	0		0		17304.7	R|AATTISANAAAIVK|E	AATTISANAAAIVK	0	41-54	TRUE	9.035	651.368	Cmpd 1293, +MSn(651.37), 34.8 min	P80557
												K|AYFSTGELR|V	AYFSTGELR	0	30-38	TRUE	9.309	522.275	Cmpd 1314, +MSn(522.28), 35.3 min	P80557
												K|EVTASLVGADAGK|E	EVTASLVGADAGK	0	136-148	TRUE	11.893	609.305	Cmpd 1066, +MSn(609.31), 30.1 min	P80557
P07120	PHCB_NOSS1	C-phycocyanin subunit beta	53.196	19.08	2	2	0		0		18386.8	R|ETYQALGTPGSSVAVGVQK|M	ETYQALGTPGSSVAVGVQK	0	116-134	TRUE	11.254	631.341	Cmpd 1365, +MSn(631.34), 36.5 min	P07120
												R|ITSNASAIVTNAAR|A	ITSNASAIVTNAAR	0	45-58	TRUE	12.05	694.801	Cmpd 1151, +MSn(694.80), 31.8 min	P07120
P35797	PHEB_NOSS1	Phycoerythrocyanin subunit beta	45.292	19.19	2	2	0		0		18283.6	R|ETYQALGTPGDAVASGIQK|M	ETYQALGTPGDAVASGIQK	0	115-133	TRUE	10.017	635.99	Cmpd 1420, +MSn(635.99), 37.7 min	P35797
												R|LTSNASSIVANAYR|A	LTSNASSIVANAYR	0	44-57	TRUE	9.803	733.871	Cmpd 1337, +MSn(733.87), 35.8 min	P35797
Q8YKF2	Q8YKF2_NOSS1	Alr7346 protein	37.418	11.83	2	2	0		0		29430.3	K|HEDGNTSIGSIYSENGNLEK|I	HEDGNTSIGSIYSENGNLEK	0	125-144	TRUE	7.5	721.972	Cmpd 1245, +MSn(721.97), 33.8 min	Q8YKF2
												K|LGEAFDIVAGK|L	LGEAFDIVAGK	0	221-231	TRUE	10.518	560.307	Cmpd 1590, +MSn(560.31), 41.4 min	Q8YKF2
Q8YTK8	Q8YTK8_NOSS1	Alr2709 protein	35.118	8.3	2	2	0		0		33206.2	K|LTVLEPGTSYK|A	LTVLEPGTSYK	0	269-279	TRUE	9.793	604.344	Cmpd 1304, +MSn(604.34), 35.1 min	Q8YTK8
												R|VKGEEILYLDAER|F	VKGEEILYLDAER	0	40-52	TRUE	8.455	767.892	Cmpd 1438, +MSn(767.89), 38.0 min	Q8YTK8
P58561	TAL_NOSS1	Transaldolase	30.222	6.63	2	2	0		0		36177.7	R|DATTNPSLITAAAK|M	DATTNPSLITAAAK	0	32-45	TRUE	8.803	687.342	Cmpd 1213, +MSn(687.34), 33.1 min	P58561
												K|ILQIIPGR|V	ILQIIPGR	0	89-96	TRUE	7.732	455.315	Cmpd 1477, +MSn(455.32), 38.9 min	P58561

## Sheet: Band 10
AC	ID	Description	Protein Score	% Coverage	#Peptides	#Uniq Sequences	#Ambiguous Prots	Ambiguous Prots	#Sub-Prots	Sub-Prots	Protein Mass (Da)	Sequence	Sequence + PTMs	#PTMs	Position (to mature prot.)	Proteotypic	z-score	Experimental Mass (m/z)	Spectrum Description	Ref Proteins
Q8Z036	Q8Z036_NOSS1	Alr0267 protein	132.345	15.2	13	6	0		0		44342.4	K|AYIGDYNSDGK|S	AYIGDYNSDGK	0	359-369	TRUE	11.14	601.758	Cmpd 1119, +MSn(601.76), 29.6 min	Q8Z036
												K|AYIGDYNSDGK|S	AYIGDYNSDGK	0	359-369	TRUE	11.536	601.769	Cmpd 1123, +MSn(601.77), 29.6 min	Q8Z036
												K|IADFNSDGK|T	IADFNSDGK	0	123-131	TRUE	8.533	483.746	Cmpd 961, +MSn(483.75), 26.2 min	Q8Z036
												K|IADFNSDGK|T	IADFNSDGK	0	123-131	TRUE	7.66	483.72	Cmpd 964, +MSn(483.72), 26.3 min	Q8Z036
												K|IWVNTQTGEIR|V	IWVNTQTGEIR	0	86-96	TRUE	10.096	658.819	Cmpd 1731, +MSn(658.82), 42.2 min	Q8Z036
												K|IWVNTQTGEIR|V	IWVNTQTGEIR	0	86-96	TRUE	7.538	658.826	Cmpd 1735, +MSn(658.83), 42.3 min	Q8Z036
												K|IWVNTQTGEIR|V	IWVNTQTGEIR	0	86-96	TRUE	8.18	658.832	Cmpd 1781, +MSn(658.83), 43.3 min	Q8Z036
												K|IWVNTQTGEIR|V	IWVNTQTGEIR	0	86-96	TRUE	10.284	659.342	Cmpd 1684, +MSn(659.34), 41.1 min	Q8Z036
												R|NNATGENAIAIMDGAR|V	NNATGENAIAIM[Oxidation_M]DGAR	1	138-153	TRUE	11.602	817.33	Cmpd 1281, +MSn(817.33), 32.9 min	Q8Z036
												R|NNATGENAIAIMDGAR|V	NNATGENAIAIM[Oxidation_M]DGAR	1	138-153	TRUE	8.29	545.235	Cmpd 1282, +MSn(545.23), 32.9 min	Q8Z036
												R|NNATGENAIAIMDGAR|V	NNATGENAIAIM[Oxidation_M]DGAR	1	138-153	TRUE	8.644	545.61	Cmpd 1279, +MSn(545.61), 32.8 min	Q8Z036
												K|TDFLLR|N	TDFLLR	0	132-137	TRUE	8.57	382.676	Cmpd 1780, +MSn(382.68), 43.3 min	Q8Z036
												R|VANFVYLDK|V	VANFVYLDK	0	154-162	TRUE	10.056	534.81	Cmpd 1833, +MSn(534.81), 44.3 min	Q8Z036
Q8YRA9	Q8YRA9_NOSS1	Alr3539 protein	117.739	17.14	5	5	0		0		30959.1	K|SVTNLLQSDR|Y	SVTNLLQSDR	0	54-63	TRUE	9.567	566.827	Cmpd 1587, +MSn(566.83), 39.1 min	Q8YRA9
												K|TGNLVISDGK|Q	TGNLVISDGK	0	112-121	TRUE	11.348	502.256	Cmpd 1160, +MSn(502.26), 30.4 min	Q8YRA9
												K|TLSISPV|-	TLSISPV	0	274-280	TRUE	10.961	716.396	Cmpd 1828, +MSn(716.40), 44.2 min	Q8YRA9
												K|TVNPVINANTFR|F	TVNPVINANTFR	0	251-262	TRUE	10.081	673.323	Cmpd 1832, +MSn(673.32), 44.3 min	Q8YRA9
												R|YQTDSQIEFK|V	YQTDSQIEFK	0	64-73	TRUE	10.684	629.808	Cmpd 1455, +MSn(629.81), 36.3 min	Q8YRA9
P58558	FENR_NOSS1	Ferredoxin--NADP reductase	87.982	11.36	6	5	0		0		48838.4	K|EGGIGIVQHIK|F	EGGIGIVQHIK	0	171-181	TRUE	7.638	575.845	Cmpd 1591, +MSn(575.85), 39.2 min	P58558
												R|HGDDVDDKTISLCVR|Q	HGDDVDDKTISLC[Cys_CAM]VR	1	223-237	TRUE	9.984	577.278	Cmpd 1559, +MSn(577.28), 38.5 min	P58558
												R|LTYAISR|E	LTYAISR	0	355-361	TRUE	8.131	412.23	Cmpd 1266, +MSn(412.23), 32.5 min	P58558
												R|LYSIASTR|H	LYSIASTR	0	215-222	TRUE	8.56	455.738	Cmpd 1306, +MSn(455.74), 33.4 min	P58558
												R|LYSIASTR|H	LYSIASTR	0	215-222	TRUE	7.771	455.753	Cmpd 1310, +MSn(455.75), 33.4 min	P58558
												K|VISNEPLVK|E	VISNEPLVK	0	162-170	TRUE	8.411	499.822	Cmpd 1261, +MSn(499.82), 32.4 min	P58558
P80557	PHAB_NOSS1	Allophycocyanin subunit beta	57.118	20.99	5	3	0		0		17304.7	R|AATTISANAAAIVK|E	AATTISANAAAIVK	0	41-54	TRUE	8.508	651.348	Cmpd 1651, +MSn(651.35), 40.3 min	P80557
												R|DLDYYLR|Y	DLDYYLR	0	85-91	FALSE	7.723	479.227	Cmpd 1839, +MSn(479.23), 44.5 min	P80555,P80557
												R|DLDYYLR|Y	DLDYYLR	0	85-91	FALSE	7.452	479.221	Cmpd 1842, +MSn(479.22), 44.5 min	P80555,P80557
												K|EVTASLVGADAGK|E	EVTASLVGADAGK	0	136-148	TRUE	8.346	609.26	Cmpd 1319, +MSn(609.26), 33.6 min	P80557
												K|EVTASLVGADAGK|E	EVTASLVGADAGK	0	136-148	TRUE	7.74	609.33	Cmpd 1328, +MSn(609.33), 33.8 min	P80557
P07120	PHCB_NOSS1	C-phycocyanin subunit beta	44.145	19.08	2	2	0		0		18386.8	R|ETYQALGTPGSSVAVGVQK|M	ETYQALGTPGSSVAVGVQK	0	116-134	TRUE	7.856	631.313	Cmpd 1677, +MSn(631.31), 41.0 min	P07120
												R|ITSNASAIVTNAAR|A	ITSNASAIVTNAAR	0	45-58	TRUE	11.483	694.828	Cmpd 1453, +MSn(694.83), 36.2 min	P07120
P80555	PHAA1_NOSS1	Allophycocyanin subunit alpha 1	38.277	13.04	3	2	0		0		17345.7	R|DLDYYLR|L	DLDYYLR	0	84-90	FALSE	7.723	479.227	Cmpd 1839, +MSn(479.23), 44.5 min	P80555,P80557
												R|DLDYYLR|L	DLDYYLR	0	84-90	FALSE	7.452	479.221	Cmpd 1842, +MSn(479.22), 44.5 min	P80555,P80557
												K|SLGTPIEAVGEGVR|A	SLGTPIEAVGEGVR	0	118-131	TRUE	10.343	692.807	Cmpd 1852, +MSn(692.81), 44.8 min	P80555
Q8YKN2	Q8YKN2_NOSS1	Alr7261 protein	37.741	9.03	3	2	0		0		31514.1	R|VIAVDIPNTQGVR|N	VIAVDIPNTQGVR	0	229-241	TRUE	9.835	691.357	Cmpd 1793, +MSn(691.36), 43.5 min	Q8YKN2
												R|VIAVDIPNTQGVR|N	VIAVDIPNTQGVR	0	229-241	TRUE	8.862	461.247	Cmpd 1799, +MSn(461.25), 43.7 min	Q8YKN2
												R|VTSSDYTGSGFDR|G	VTSSDYTGSGFDR	0	106-118	TRUE	9.417	696.286	Cmpd 1207, +MSn(696.29), 31.3 min	Q8YKN2

[truncated: 2 more sheets: Band 11, Band 12]
