# Supplementary material for: The Anabaena sp. PCC 7120 Exoproteome: Taking a Peek outside the Box
Source: Life (Basel). 2015 Jan 8;5(1):130–63. doi: 10.3390/life5010130 (PMC4390845; doi:10.3390/life5010130)
Supplement: Supplementary file 1 [file life-05-00130-s001.zip › Suppl info NH4+ - Peptide identification list.xlsx]

## Sheet: Band 1
AC	ID	Description	Protein Score	% Coverage	#Peptides	#Uniq Sequences	#Ambiguous Prots	Ambiguous Prots	#Sub-Prots	Sub-Prots	Protein Mass (Da)	Sequence	Sequence + PTMs	#PTMs	Position (to mature prot.)	Proteotypic	z-score	Experimental Mass (m/z)	Spectrum Description	Job Title	#Ref Proteins	Ref Proteins
Q8YPF6	Q8YPF6_NOSS1	Alr4238 protein	404.401	11.59	32	18	0		0		193292	R|ATGEITITQR|T	ATGEITITQR	0	1226-1235	TRUE	9.443	545.324	Cmpd 926, +MSn(545.32), 27.7 min	anh0	1	Q8YPF6
												K|FAVVERDDGETADANK|L	FAVVERDDGETADANK	0	1429-1444	TRUE	9.95	579.639	Cmpd 883, +MSn(579.64), 26.8 min	anh0	1	Q8YPF6
												K|FAVVERDDGETADANK|L	FAVVERDDGETADANK	0	1429-1444	TRUE	9.133	868.899	Cmpd 888, +MSn(868.90), 26.9 min	anh0	1	Q8YPF6
												R|FSQFNASLNR|N	FSQFNASLNR	0	8-17	TRUE	12.271	592.305	Cmpd 1210, +MSn(592.30), 33.8 min	anh0	1	Q8YPF6
												R|FSQFNASLNR|N	FSQFNASLNR	0	8-17	TRUE	11.639	592.319	Cmpd 1214, +MSn(592.32), 33.9 min	anh0	1	Q8YPF6
												R|FSQFNASLNR|N	FSQFNASLNR	0	8-17	TRUE	9.224	592.333	Cmpd 1223, +MSn(592.33), 34.1 min	anh0	1	Q8YPF6
												R|GFEAVALEGNK|L	GFEAVALEGNK	0	1353-1363	TRUE	10.265	567.822	Cmpd 1299, +MSn(567.82), 35.7 min	anh0	1	Q8YPF6
												K|IGDAVSLGK|G	IGDAVSLGK	0	1418-1426	TRUE	9.928	430.217	Cmpd 951, +MSn(430.22), 28.3 min	anh0	1	Q8YPF6
												K|IGDAVSLGK|G	IGDAVSLGK	0	1418-1426	TRUE	9.947	430.252	Cmpd 954, +MSn(430.25), 28.4 min	anh0	1	Q8YPF6
												R|ILEFDIVSK|Q	ILEFDIVSK	0	1391-1399	TRUE	9.532	532.331	Cmpd 1754, +MSn(532.33), 44.9 min	anh0	1	Q8YPF6
												R|ILQYNLVSGQPEK|E	ILQYNLVSGQPEK	0	604-616	TRUE	11.98	744.903	Cmpd 1418, +MSn(744.90), 38.0 min	anh0	1	Q8YPF6
												R|ILQYNLVSGQPEK|E	ILQYNLVSGQPEK	0	604-616	TRUE	8.95	496.943	Cmpd 1421, +MSn(496.94), 38.1 min	anh0	1	Q8YPF6
												R|ILQYNLVSGQPEK|E	ILQYNLVSGQPEK	0	604-616	TRUE	12.248	744.891	Cmpd 1424, +MSn(744.89), 38.1 min	anh0	1	Q8YPF6
												R|LVSVDVQVGATEAGK|T	LVSVDVQVGATEAGK	0	378-392	TRUE	9.957	736.906	Cmpd 1346, +MSn(736.91), 36.6 min	anh0	1	Q8YPF6
												R|LVSVDVQVGATEAGK|T	LVSVDVQVGATEAGK	0	378-392	TRUE	10.53	737.403	Cmpd 1353, +MSn(737.40), 36.8 min	anh0	1	Q8YPF6
												R|NAEGQLVSDLSTPNNAQAK|A	NAEGQLVSDLSTPNNAQAK	0	18-36	TRUE	8.848	653.007	Cmpd 1423, +MSn(653.01), 38.1 min	anh0	1	Q8YPF6
												R|NAEGQLVSDLSTPNNAQAK|A	NAEGQLVSDLSTPNNAQAK	0	18-36	TRUE	9.731	978.939	Cmpd 1428, +MSn(978.94), 38.3 min	anh0	1	Q8YPF6
												R|NAEGQLVSDLSTPNNAQAK|A	NAEGQLVSDLSTPNNAQAK	0	18-36	TRUE	8.25	979.016	Cmpd 1439, +MSn(979.02), 38.4 min	anh0	1	Q8YPF6
												K|NTVTDFAVGVDK|I	NTVTDFAVGVDK	0	1754-1765	TRUE	13.341	633.338	Cmpd 1403, +MSn(633.34), 37.7 min	anh0	1	Q8YPF6
												R|QDGTTPLTGLPNLQAGAR|N	QDGTTPLTGLPNLQAGAR	0	1241-1258	TRUE	8.291	905.44	Cmpd 1654, +MSn(905.44), 42.8 min	anh0	1	Q8YPF6
												R|QDGTTPLTGLPNLQAGAR|N	QDGTTPLTGLPNLQAGAR	0	1241-1258	TRUE	9.756	603.995	Cmpd 1656, +MSn(603.99), 42.8 min	anh0	1	Q8YPF6
												R|QTGDIAQFK|L	QTGDIAQFK	0	931-939	TRUE	9.919	504.286	Cmpd 988, +MSn(504.29), 29.2 min	anh0	1	Q8YPF6
												R|SAYGLALYR|S	SAYGLALYR	0	908-916	TRUE	11.676	507.296	Cmpd 1464, +MSn(507.30), 39.0 min	anh0	1	Q8YPF6
												R|SFAQGVGNTIK|I	SFAQGVGNTIK	0	658-668	TRUE	12.059	561.291	Cmpd 1097, +MSn(561.29), 31.5 min	anh0	1	Q8YPF6
												R|SLFVPTK|F	SLFVPTK	0	531-537	TRUE	8.815	396.241	Cmpd 1202, +MSn(396.24), 33.6 min	anh0	1	Q8YPF6
												K|SLIANAAELGYTGVGK|L	SLIANAAELGYTGVGK	0	1490-1505	TRUE	16.455	782.403	Cmpd 1746, +MSn(782.40), 44.8 min	anh0	1	Q8YPF6
												K|SLIANAAELGYTGVGK|L	SLIANAAELGYTGVGK	0	1490-1505	TRUE	12.589	521.96	Cmpd 1748, +MSn(521.96), 44.8 min	anh0	1	Q8YPF6
												K|YPIDTANIR|T	YPIDTANIR	0	141-149	TRUE	9.22	531.761	Cmpd 1173, +MSn(531.76), 32.9 min	anh0	1	Q8YPF6
												K|YPIDTANIR|T	YPIDTANIR	0	141-149	TRUE	8.272	531.796	Cmpd 1180, +MSn(531.80), 33.0 min	anh0	1	Q8YPF6
												K|YPIDTANIR|T	YPIDTANIR	0	141-149	TRUE	8.998	531.797	Cmpd 1183, +MSn(531.80), 33.1 min	anh0	1	Q8YPF6
												R|YYAISDDR|S	YYAISDDR	0	440-447	TRUE	10.421	501.756	Cmpd 933, +MSn(501.76), 27.9 min	anh0	1	Q8YPF6
												R|YYAISDDR|S	YYAISDDR	0	440-447	TRUE	9.97	501.747	Cmpd 937, +MSn(501.75), 28.0 min	anh0	1	Q8YPF6
Q8YTQ8	Q8YTQ8_NOSS1	All2655 protein	159.402	3.31	11	10	0		0		339468	R|DTQAYEFR|L	DTQAYEFR	0	2334-2341	TRUE	8.752	515.2	Cmpd 1006, +MSn(515.20), 29.7 min	anh0	1	Q8YTQ8
												R|IGNAAPNFIDR|S	IGNAAPNFIDR	0	2126-2136	TRUE	9.658	594.333	Cmpd 1269, +MSn(594.33), 35.2 min	anh0	1	Q8YTQ8
												K|ITANQAVVR|T	ITANQAVVR	0	2035-2043	TRUE	11.568	486.295	Cmpd 769, +MSn(486.30), 24.5 min	anh0	1	Q8YTQ8
												R|QVVESEGVEYLR|F	QVVESEGVEYLR	0	2319-2330	TRUE	13.443	704.364	Cmpd 1321, +MSn(704.36), 36.2 min	anh0	1	Q8YTQ8
												R|SEDVDIYKVELK|A	SEDVDIYKVELK	0	2137-2148	TRUE	8.693	719.855	Cmpd 1406, +MSn(719.86), 37.8 min	anh0	1	Q8YTQ8
												R|TSAVAQGLQFR|Q	TSAVAQGLQFR	0	2308-2318	TRUE	8.851	589.274	Cmpd 1307, +MSn(589.27), 35.9 min	anh0	1	Q8YTQ8
												R|TSAVEQGLQFR|Q	TSAVEQGLQFR	0	2834-2844	TRUE	10.946	618.342	Cmpd 1296, +MSn(618.34), 35.6 min	anh0	1	Q8YTQ8
												K|VGDETLAVLK|F	VGDETLAVLK	0	3238-3247	TRUE	11.004	522.83	Cmpd 1370, +MSn(522.83), 37.0 min	anh0	1	Q8YTQ8
												K|VGDETLAVLK|F	VGDETLAVLK	0	3238-3247	TRUE	9.251	522.805	Cmpd 1378, +MSn(522.81), 37.2 min	anh0	1	Q8YTQ8
												R|VTSPNSLIVFR|L	VTSPNSLIVFR	0	1170-1180	TRUE	9.401	616.886	Cmpd 1702, +MSn(616.89), 43.8 min	anh0	1	Q8YTQ8
												R|YYDPFTAGSGGGR|I	YYDPFTAGSGGGR	0	2229-2241	TRUE	11.674	674.309	Cmpd 1480, +MSn(674.31), 39.3 min	anh0	1	Q8YTQ8
Q8YNL5	Y4550_NOSS1	Uncharacterized protein alr4550	34.963	3.83	2	2	0		0		60580.7	R|LAAGNATGFDFR|D	LAAGNATGFDFR	0	249-260	TRUE	13.05	620.324	Cmpd 1455, +MSn(620.32), 38.8 min	anh0	1	Q8YNL5
												R|LGLQTSFTGR|D	LGLQTSFTGR	0	233-242	TRUE	8.885	540.263	Cmpd 1363, +MSn(540.26), 36.9 min	anh0	1	Q8YNL5

## Sheet: Band 2
AC	ID	Description	Protein Score	% Coverage	#Peptides	#Uniq Sequences	#Ambiguous Prots	Ambiguous Prots	#Sub-Prots	Sub-Prots	Protein Mass (Da)	Sequence	Sequence + PTMs	#PTMs	Position (to mature prot.)	Proteotypic	z-score	Experimental Mass (m/z)	Spectrum Description	Ref Proteins
Q8Z028	Q8Z028_NOSS1	Glycerophosphoryl diester phosphodiesterase	511.361	25.12	36	20	0		1	Q8YPF6	109861	K|ANNFTDPSR|I	ANNFTDPSR	0	362-370	TRUE	9.645	511.235	Cmpd 704, +MSn(511.24), 22.6 min	Q8Z028
												K|DNSADYLLR|I	DNSADYLLR	0	67-75	TRUE	11.288	533.784	Cmpd 1374, +MSn(533.78), 36.0 min	Q8Z028
												R|DRLSLPGNNIVR|S	DRLSLPGNNIVR	0	551-562	TRUE	8.296	677.398	Cmpd 1384, +MSn(677.40), 36.2 min	Q8Z028
												R|DRLSLPGNNIVR|S	DRLSLPGNNIVR	0	551-562	TRUE	12.253	451.917	Cmpd 1385, +MSn(451.92), 36.2 min	Q8Z028
												R|GASGFRPEHTLESYK|L	GASGFRPEHTLESYK	0	185-199	TRUE	8.854	839.912	Cmpd 1079, +MSn(839.91), 30.4 min	Q8Z028
												R|GFEGGAINASK|T	GFEGGAINASK	0	583-593	TRUE	10.897	525.778	Cmpd 887, +MSn(525.78), 26.4 min	Q8Z028
												R|GFEGGAINASK|T	GFEGGAINASK	0	583-593	TRUE	8.592	526.289	Cmpd 950, +MSn(526.29), 27.5 min	Q8Z028
												R|GTDANNDGQADDVNGDGAVNDADK|T	GTDANNDGQADDVNGDGAVNDADK	0	461-484	TRUE	8.813	783.323	Cmpd 731, +MSn(783.32), 23.2 min	Q8Z028
												R|GTDANNDGQADDVNGDGAVNDADK|T	GTDANNDGQADDVNGDGAVNDADK	0	461-484	TRUE	8.197	783.663	Cmpd 663, +MSn(783.66), 21.7 min	Q8Z028
												R|GTDANNDGQADDVNGDGAVNDADK|T	GTDANNDGQADDVNGDGAVNDADK	0	461-484	TRUE	10.852	783.653	Cmpd 767, +MSn(783.65), 24.0 min	Q8Z028
												R|GTDANNDGQADDVNGDGAVNDADK|T	GTDANNDGQADDVNGDGAVNDADK	0	461-484	TRUE	9.871	783.655	Cmpd 773, +MSn(783.66), 24.1 min	Q8Z028
												K|HPTYFAQEATYVGTTEK|I	HPTYFAQEATYVGTTEK	0	331-347	TRUE	8.501	648.339	Cmpd 1363, +MSn(648.34), 35.7 min	Q8Z028
												K|ILDYIQLSDPNNK|I	ILDYIQLSDPNNK	0	95-107	TRUE	11.165	766.909	Cmpd 1740, +MSn(766.91), 43.2 min	Q8Z028
												K|INLSQTDANGFVAK|Q	INLSQTDANGFVAK	0	672-685	TRUE	14.654	739.404	Cmpd 1424, +MSn(739.40), 37.0 min	Q8Z028
												K|INLSQTDANGFVAK|Q	INLSQTDANGFVAK	0	672-685	TRUE	9.651	493.585	Cmpd 1398, +MSn(493.59), 36.5 min	Q8Z028
												K|INLSQTDANGFVAK|Q	INLSQTDANGFVAK	0	672-685	TRUE	8.363	739.868	Cmpd 1485, +MSn(739.87), 38.1 min	Q8Z028
												K|IPFQIVNEASADR|L	IPFQIVNEASADR	0	108-120	TRUE	12.279	730.389	Cmpd 1665, +MSn(730.39), 41.8 min	Q8Z028
												K|IPFQIVNEASADR|L	IPFQIVNEASADR	0	108-120	TRUE	8.781	487.262	Cmpd 1666, +MSn(487.26), 41.8 min	Q8Z028
												K|IPFQIVNEASADR|L	IPFQIVNEASADR	0	108-120	TRUE	10.254	487.258	Cmpd 1670, +MSn(487.26), 41.9 min	Q8Z028
												R|LEQPLNLAPGVGQPQATEIK|F	LEQPLNLAPGVGQPQATEIK	0	754-773	TRUE	8.843	701.742	Cmpd 1744, +MSn(701.74), 43.3 min	Q8Z028
												R|LIETRPYDFIVSGDTR|T	LIETRPYDFIVSGDTR	0	413-428	TRUE	9.722	628.041	Cmpd 1747, +MSn(628.04), 43.4 min	Q8Z028
												K|LLDAPIATPDR|F	LLDAPIATPDR	0	159-169	TRUE	10.868	591.346	Cmpd 1388, +MSn(591.35), 36.3 min	Q8Z028
												K|LLDAPIATPDR|F	LLDAPIATPDR	0	159-169	TRUE	8.168	591.345	Cmpd 1449, +MSn(591.35), 37.5 min	Q8Z028
												R|LNEFDLATR|S	LNEFDLATR	0	614-622	TRUE	9.875	539.812	Cmpd 1427, +MSn(539.81), 37.1 min	Q8Z028
												R|LNEFDLATR|S	LNEFDLATR	0	614-622	TRUE	9.222	539.791	Cmpd 1488, +MSn(539.79), 38.2 min	Q8Z028
												R|LSLPGNNIVR|S	LSLPGNNIVR	0	553-562	TRUE	10.35	541.838	Cmpd 1490, +MSn(541.84), 38.2 min	Q8Z028
												K|NTVTDFAVGVDK|I	NTVTDFAVGVDK	0	960-971	FALSE	13.397	633.352	Cmpd 1457, +MSn(633.35), 37.6 min	Q8YPF6,Q8Z028
												K|NTVTDFAVGVDK|I	NTVTDFAVGVDK	0	960-971	FALSE	8.061	422.518	Cmpd 1462, +MSn(422.52), 37.8 min	Q8YPF6,Q8Z028
												K|NTVTDFAVGVDK|I	NTVTDFAVGVDK	0	960-971	FALSE	10.32	633.345	Cmpd 1514, +MSn(633.35), 38.8 min	Q8YPF6,Q8Z028
												K|NTVTDFAVGVDK|I	NTVTDFAVGVDK	0	960-971	FALSE	10.171	633.332	Cmpd 1528, +MSn(633.33), 39.1 min	Q8YPF6,Q8Z028
												R|PYDFIVSGDTR|T	PYDFIVSGDTR	0	418-428	TRUE	9.377	635.346	Cmpd 1549, +MSn(635.35), 39.5 min	Q8Z028
												R|QFAFGGSGNDTLTSNGSYNR|L	QFAFGGSGNDTLTSNGSYNR	0	883-902	FALSE	9.006	698.324	Cmpd 1542, +MSn(698.32), 39.4 min	Q8YPF6,Q8Z028
												R|QFAFGGSGNDTLTSNGSYNR|L	QFAFGGSGNDTLTSNGSYNR	0	883-902	FALSE	7.711	698.649	Cmpd 1586, +MSn(698.65), 40.1 min	Q8YPF6,Q8Z028
												R|SPQNPDVLSGDAFANLGGSR|G	SPQNPDVLSGDAFANLGGSR	0	563-582	TRUE	11.492	668.004	Cmpd 1810, +MSn(668.00), 44.8 min	Q8Z028
												R|SPQNPDVLSGDAFANLGGSR|G	SPQNPDVLSGDAFANLGGSR	0	563-582	TRUE	12.982	1001.46	Cmpd 1814, +MSn(1001.46), 44.9 min	Q8Z028
												K|TLDGTAPEVIGHR|G	TLDGTAPEVIGHR	0	172-184	TRUE	8.101	683.384	Cmpd 1051, +MSn(683.38), 29.8 min	Q8Z028
Q8YPW8	Q8YPW8_NOSS1	Alr4072 protein	27.79	4.87	2	2	0		0		50373.2	K|DTIIGVDPNSR|Q	DTIIGVDPNSR	0	346-356	TRUE	8.333	593.825	Cmpd 1217, +MSn(593.82), 33.0 min	Q8YPW8
												-|MYNTIIGTPFNDR|L	M[Oxidation_M]YNTIIGTPFNDR	1	1-13	TRUE	8.051	779.305	Cmpd 1710, +MSn(779.31), 42.6 min	Q8YPW8

## Sheet: Band 3
AC	ID	Description	Protein Score	% Coverage	#Peptides	#Uniq Sequences	#Ambiguous Prots	Ambiguous Prots	#Sub-Prots	Sub-Prots	Protein Mass (Da)	Sequence	Sequence + PTMs	#PTMs	Position (to mature prot.)	Proteotypic	z-score	Experimental Mass (m/z)	Spectrum Description	Ref Proteins
Q8YR62	Q8YR62_NOSS1	Alr3588 protein	312.695	18.28	25	12	0		0		96326.2	R|ELWEYNGTTVNR|I	ELWEYNGTTVNR	0	579-590	TRUE	9.407	741.338	Cmpd 1416, +MSn(741.34), 38.5 min	Q8YR62
												R|ELWEYNGTTVNR|I	ELWEYNGTTVNR	0	579-590	TRUE	8.241	741.839	Cmpd 1436, +MSn(741.84), 39.0 min	Q8YR62
												R|EVWFSNGTELNTR|K	EVWFSNGTELNTR	0	858-870	TRUE	11.938	776.887	Cmpd 1579, +MSn(776.89), 41.8 min	Q8YR62
												R|EVWFSNGTELNTR|K	EVWFSNGTELNTR	0	858-870	TRUE	9.521	777.348	Cmpd 1638, +MSn(777.35), 43.2 min	Q8YR62
												R|ISDINVGAGNSNPGNLTVAGNK|L	ISDINVGAGNSNPGNLTVAGNK	0	591-612	TRUE	9.775	704.698	Cmpd 1326, +MSn(704.70), 36.5 min	Q8YR62
												R|ISDINVGAGNSNPGNLTVAGNK|L	ISDINVGAGNSNPGNLTVAGNK	0	591-612	TRUE	10.882	1056.53	Cmpd 1333, +MSn(1056.53), 36.7 min	Q8YR62
												R|ISDINVGAGNSNPGNLTVAGNK|L	ISDINVGAGNSNPGNLTVAGNK	0	591-612	TRUE	8.562	705.02	Cmpd 1368, +MSn(705.02), 37.4 min	Q8YR62
												R|KVSNINPTGNANPASLTVVGTK|L	KVSNINPTGNANPASLTVVGTK	0	871-892	TRUE	11.474	728.06	Cmpd 1306, +MSn(728.06), 36.0 min	Q8YR62
												R|KVSNINPTGNANPASLTVVGTK|L	KVSNINPTGNANPASLTVVGTK	0	871-892	TRUE	7.762	728.398	Cmpd 1354, +MSn(728.40), 37.1 min	Q8YR62
												K|LFFTAVDNDSIRK|L	LFFTAVDNDSIRK	0	613-625	TRUE	8.884	763.411	Cmpd 1517, +MSn(763.41), 40.5 min	Q8YR62
												R|LIPSDLSDYYR|F	LIPSDLSDYYR	0	45-55	TRUE	8.725	671.356	Cmpd 1641, +MSn(671.36), 43.2 min	Q8YR62
												R|LSAEVIQQNNINDNTIANAR|N	LSAEVIQQNNINDNTIANAR	0	131-150	TRUE	11.072	733.378	Cmpd 1412, +MSn(733.38), 38.4 min	Q8YR62
												R|LSAEVIQQNNINDNTIANAR|N	LSAEVIQQNNINDNTIANAR	0	131-150	TRUE	10.045	733.382	Cmpd 1418, +MSn(733.38), 38.5 min	Q8YR62
												R|LSAEVIQQNNINDNTIANAR|N	LSAEVIQQNNINDNTIANAR	0	131-150	TRUE	9.205	733.39	Cmpd 1465, +MSn(733.39), 39.5 min	Q8YR62
												R|LYFAASNDTFGR|E	LYFAASNDTFGR	0	567-578	TRUE	12.901	681.37	Cmpd 1555, +MSn(681.37), 41.2 min	Q8YR62
												R|LYFAASNDTFGR|E	LYFAASNDTFGR	0	567-578	TRUE	11.38	681.342	Cmpd 1617, +MSn(681.34), 42.7 min	Q8YR62
												R|NSAGSSLAASSNAGTTAER|I	NSAGSSLAASSNAGTTAER	0	81-99	TRUE	10.96	584.616	Cmpd 711, +MSn(584.62), 23.4 min	Q8YR62
												R|NSAGSSLAASSNAGTTAER|I	NSAGSSLAASSNAGTTAER	0	81-99	TRUE	13.455	876.428	Cmpd 714, +MSn(876.43), 23.4 min	Q8YR62
												R|NSAGSSLAASSNAGTTAER|I	NSAGSSLAASSNAGTTAER	0	81-99	TRUE	8.446	584.943	Cmpd 792, +MSn(584.94), 25.1 min	Q8YR62
												R|SLAAGTYYIR|A	SLAAGTYYIR	0	234-243	TRUE	12.705	557.828	Cmpd 1320, +MSn(557.83), 36.4 min	Q8YR62
												R|SLAAGTYYIR|A	SLAAGTYYIR	0	234-243	TRUE	12.593	557.83	Cmpd 1324, +MSn(557.83), 36.5 min	Q8YR62
												K|TDGTFANTAVVR|N	TDGTFANTAVVR	0	815-826	TRUE	13.319	626.313	Cmpd 1072, +MSn(626.31), 31.2 min	Q8YR62
												K|VSNINPTGNANPASLTVVGTK|L	VSNINPTGNANPASLTVVGTK	0	872-892	TRUE	9.561	685.394	Cmpd 1441, +MSn(685.39), 39.1 min	Q8YR62
												K|VSNINPTGNANPASLTVVGTK|L	VSNINPTGNANPASLTVVGTK	0	872-892	TRUE	13.331	1027.51	Cmpd 1446, +MSn(1027.51), 39.1 min	Q8YR62
												K|VSNINPTGNANPASLTVVGTK|L	VSNINPTGNANPASLTVVGTK	0	872-892	TRUE	9.337	685.37	Cmpd 1495, +MSn(685.37), 40.1 min	Q8YR62
Q8Z028	Q8Z028_NOSS1	Glycerophosphoryl diester phosphodiesterase	155.069	10.32	9	8	0		0		109861	K|HPTYFAQEATYVGTTEK|I	HPTYFAQEATYVGTTEK	0	331-347	TRUE	9.359	648.333	Cmpd 1309, +MSn(648.33), 36.1 min	Q8Z028
												K|INLSQTDANGFVAK|Q	INLSQTDANGFVAK	0	672-685	TRUE	10.716	739.356	Cmpd 1358, +MSn(739.36), 37.2 min	Q8Z028
												K|INLSQTDANGFVAK|Q	INLSQTDANGFVAK	0	672-685	TRUE	8.38	739.356	Cmpd 1363, +MSn(739.36), 37.3 min	Q8Z028
												R|LEQPLNLAPGVGQPQATEIK|F	LEQPLNLAPGVGQPQATEIK	0	754-773	TRUE	9.255	701.761	Cmpd 1663, +MSn(701.76), 43.7 min	Q8Z028
												K|LLDAPIATPDR|F	LLDAPIATPDR	0	159-169	TRUE	9.226	591.355	Cmpd 1328, +MSn(591.36), 36.5 min	Q8Z028
												R|LNEFDLATR|S	LNEFDLATR	0	614-622	TRUE	9.087	539.809	Cmpd 1369, +MSn(539.81), 37.4 min	Q8Z028
												R|LSLPGNNIVR|S	LSLPGNNIVR	0	553-562	TRUE	10.575	541.833	Cmpd 1419, +MSn(541.83), 38.6 min	Q8Z028
												K|NTVTDFAVGVDK|I	NTVTDFAVGVDK	0	960-971	TRUE	10.103	633.327	Cmpd 1396, +MSn(633.33), 38.0 min	Q8Z028
												K|TLDGTAPEVIGHR|G	TLDGTAPEVIGHR	0	172-184	TRUE	8.525	683.333	Cmpd 1029, +MSn(683.33), 30.3 min	Q8Z028
Q8YPW8	Q8YPW8_NOSS1	Alr4072 protein	60.055	9.13	4	3	0		0		50373.2	R|GNDQISGLGGK|D	GNDQISGLGGK	0	335-345	TRUE	10.171	523.307	Cmpd 804, +MSn(523.31), 25.4 min	Q8YPW8
												K|GNGVYDASSQSDLTSSSIFAR|F	GNGVYDASSQSDLTSSSIFAR	0	454-474	TRUE	9.864	721.651	Cmpd 1645, +MSn(721.65), 43.3 min	Q8YPW8
												-|MYNTIIGTPFNDR|L	M[Oxidation_M]YNTIIGTPFNDR	1	1-13	TRUE	10.526	779.383	Cmpd 1623, +MSn(779.38), 42.8 min	Q8YPW8
												-|MYNTIIGTPFNDR|L	M[Oxidation_M]YNTIIGTPFNDR	1	1-13	TRUE	8.583	519.936	Cmpd 1625, +MSn(519.94), 42.9 min	Q8YPW8
Q8Z0D1	Q8Z0D1_NOSS1	Maltooligosyltrehalose synthase	25.493	2.93	2	2	0		0		105858	K|FIGKPVDYPSLVNEK|K	FIGKPVDYPSLVNEK	0	404-418	TRUE	8.631	569.351	Cmpd 1447, +MSn(569.35), 39.1 min	Q8Z0D1
												K|GVEDTTLYVYNR|L	GVEDTTLYVYNR	0	546-557	TRUE	8.58	715.315	Cmpd 1377, +MSn(715.31), 37.6 min	Q8Z0D1

## Sheet: Band 4
AC	ID	Description	Protein Score	% Coverage	#Peptides	#Uniq Sequences	#Ambiguous Prots	Ambiguous Prots	#Sub-Prots	Sub-Prots	Protein Mass (Da)	Sequence	Sequence + PTMs	#PTMs	Position (to mature prot.)	Proteotypic	z-score	Experimental Mass (m/z)	Spectrum Description	Ref Proteins
Q8Z028	Q8Z028_NOSS1	Glycerophosphoryl diester phosphodiesterase	252.152	14.9	12	11	0		0		109861	K|DNSADYLLR|I	DNSADYLLR	0	67-75	TRUE	9.72	533.793	Cmpd 1229, +MSn(533.79), 36.1 min	Q8Z028
												R|GASGFRPEHTLESYK|L	GASGFRPEHTLESYK	0	185-199	TRUE	8.627	560.3	Cmpd 971, +MSn(560.30), 30.5 min	Q8Z028
												R|GTDANNDGQADDVNGDGAVNDADK|T	GTDANNDGQADDVNGDGAVNDADK	0	461-484	TRUE	9.869	783.311	Cmpd 665, +MSn(783.31), 23.4 min	Q8Z028
												K|HPTYFAQEATYVGTTEK|I	HPTYFAQEATYVGTTEK	0	331-347	TRUE	10.046	648.322	Cmpd 1222, +MSn(648.32), 35.9 min	Q8Z028
												K|HPTYFAQEATYVGTTEK|I	HPTYFAQEATYVGTTEK	0	331-347	TRUE	10.648	648.308	Cmpd 1226, +MSn(648.31), 36.0 min	Q8Z028
												K|IPFQIVNEASADR|L	IPFQIVNEASADR	0	108-120	TRUE	10.475	730.39	Cmpd 1509, +MSn(730.39), 41.9 min	Q8Z028
												K|LLDAPIATPDR|F	LLDAPIATPDR	0	159-169	TRUE	10.706	591.334	Cmpd 1240, +MSn(591.33), 36.4 min	Q8Z028
												R|LNEFDLATR|S	LNEFDLATR	0	614-622	TRUE	10.19	539.815	Cmpd 1283, +MSn(539.82), 37.2 min	Q8Z028
												R|LSLPGNNIVR|S	LSLPGNNIVR	0	553-562	TRUE	9.375	541.829	Cmpd 1343, +MSn(541.83), 38.4 min	Q8Z028
												K|NTVTDFAVGVDK|I	NTVTDFAVGVDK	0	960-971	FALSE	13.089	633.309	Cmpd 1314, +MSn(633.31), 37.8 min	Q8YPF6,Q8Z028
												R|SPQNPDVLSGDAFANLGGSR|G	SPQNPDVLSGDAFANLGGSR	0	563-582	TRUE	10.747	668.007	Cmpd 1648, +MSn(668.01), 45.0 min	Q8Z028
												K|TLDGTAPEVIGHR|G	TLDGTAPEVIGHR	0	172-184	TRUE	12.431	683.375	Cmpd 962, +MSn(683.37), 30.3 min	Q8Z028
Q8YXA5	Q8YXA5_NOSS1	Alr1310 protein	148.834	12.1	7	7	0		0		85771.9	K|ALNEPIPAYLK|H	ALNEPIPAYLK	0	536-546	TRUE	9.858	614.885	Cmpd 1498, +MSn(614.88), 41.5 min	Q8YXA5
												K|ASLTPTEQLTQQQR|E	ASLTPTEQLTQQQR	0	88-101	TRUE	11.693	800.913	Cmpd 1015, +MSn(800.91), 31.5 min	Q8YXA5
												R|DGAGNVQQPELLYR|P	DGAGNVQQPELLYR	0	315-328	TRUE	9.193	780.359	Cmpd 1323, +MSn(780.36), 38.0 min	Q8YXA5
												R|FQWSEDIPR|H	FQWSEDIPR	0	246-254	TRUE	9.991	589.321	Cmpd 1534, +MSn(589.32), 42.5 min	Q8YXA5
												K|QAAADLVGHLQAIAK|M	QAAADLVGHLQAIAK	0	363-377	TRUE	8.969	753.247	Cmpd 1532, +MSn(753.25), 42.4 min	Q8YXA5
												K|SPGSSLSTPSSQQYR|L	SPGSSLSTPSSQQYR	0	20-34	TRUE	12.164	791.363	Cmpd 833, +MSn(791.36), 27.3 min	Q8YXA5
												R|VAVPNMALPESR|F	VAVPNMALPESR	0	234-245	TRUE	9.472	642.309	Cmpd 1368, +MSn(642.31), 38.9 min	Q8YXA5
Q8YPF6	Q8YPF6_NOSS1	Alr4238 protein	53.991	2.31	4	4	0		0		193292	R|ATGEITITQR|T	ATGEITITQR	0	1226-1235	TRUE	8.549	544.791	Cmpd 853, +MSn(544.79), 27.8 min	Q8YPF6
												R|GFEAVALEGNK|L	GFEAVALEGNK	0	1353-1363	TRUE	8.804	567.805	Cmpd 1218, +MSn(567.81), 35.8 min	Q8YPF6
												R|ILEFDIVSK|Q	ILEFDIVSK	0	1391-1399	TRUE	8.643	532.333	Cmpd 1649, +MSn(532.33), 45.0 min	Q8YPF6
												K|NTVTDFAVGVDK|I	NTVTDFAVGVDK	0	1754-1765	FALSE	13.089	633.309	Cmpd 1314, +MSn(633.31), 37.8 min	Q8YPF6,Q8Z028
Q8YTZ6	PHK2_NOSS1	Probable phosphoketolase 2	28.08	2.52	2	2	0		0		89583	R|INAVLDVTDR|T	INAVLDVTDR	0	434-443	TRUE	10.667	558.351	Cmpd 1231, +MSn(558.35), 36.1 min	Q8YTZ6
												R|NYVNVIVAGK|Q	NYVNVIVAGK	0	581-590	TRUE	9.126	538.802	Cmpd 1258, +MSn(538.80), 36.7 min	Q8YTZ6
Q8YME9	Q8YME9_NOSS1	Sucrose synthase	25.405	2.36	2	2	0		0		94123.2	K|IAAQEVYR|L	IAAQEVYR	0	85-92	TRUE	9.703	475.249	Cmpd 792, +MSn(475.25), 26.3 min	Q8YME9
												K|VYGTENAWILR|V	VYGTENAWILR	0	351-361	TRUE	8.568	661.381	Cmpd 1620, +MSn(661.38), 44.3 min	Q8YME9

## Sheet: Band 5
AC	ID	Description	Protein Score	% Coverage	#Peptides	#Uniq Sequences	#Ambiguous Prots	Ambiguous Prots	#Sub-Prots	Sub-Prots	Protein Mass (Da)	Sequence	Sequence + PTMs	#PTMs	Position (to mature prot.)	Proteotypic	z-score	Experimental Mass (m/z)	Spectrum Description	Ref Proteins
Q8YRU9	TKT_NOSS1	Transketolase	464.207	28.96	26	19	0		0		72070.6	R|AKNNAPTLLAFTR|Q	AKNNAPTLLAFTR	0	516-528	TRUE	8.586	472.933	Cmpd 1430, +MSn(472.93), 39.2 min	Q8YRU9
												R|AKNNAPTLLAFTR|Q	AKNNAPTLLAFTR	0	516-528	TRUE	7.85	708.886	Cmpd 1431, +MSn(708.89), 39.2 min	Q8YRU9
												K|AVTDKPTMIK|V	AVTDKPTMIK	0	240-249	TRUE	7.576	552.325	Cmpd 800, +MSn(552.32), 25.1 min	Q8YRU9
												K|DGNTDLEAIHK|A	DGNTDLEAIHK	0	223-233	TRUE	7.817	606.785	Cmpd 820, +MSn(606.78), 25.6 min	Q8YRU9
												K|DGNTDLEAIHK|A	DGNTDLEAIHK	0	223-233	TRUE	6.539	404.835	Cmpd 822, +MSn(404.83), 25.6 min	Q8YRU9
												R|FESYGWHVIHVK|D	FESYGWHVIHVK	0	211-222	TRUE	7.799	751.388	Cmpd 1372, +MSn(751.39), 37.9 min	Q8YRU9
												R|FESYGWHVIHVK|D	FESYGWHVIHVK	0	211-222	TRUE	6.686	751.387	Cmpd 1377, +MSn(751.39), 38.0 min	Q8YRU9
												R|FGASAPGGVCLEK|F	FGASAPGGVC[Cys_CAM]LEK	1	641-653	TRUE	10.35	646.822	Cmpd 1203, +MSn(646.82), 34.0 min	Q8YRU9
												R|FLAVDAIEK|A	FLAVDAIEK	0	18-26	TRUE	7.637	503.293	Cmpd 1432, +MSn(503.29), 39.2 min	Q8YRU9
												R|GAGYESDWNK|T	GAGYESDWNK	0	308-317	TRUE	8.41	563.743	Cmpd 934, +MSn(563.74), 27.9 min	Q8YRU9
												K|GQYQNPNIHFGVR|E	GQYQNPNIHFGVR	0	403-415	TRUE	8.154	510.597	Cmpd 1190, +MSn(510.60), 33.7 min	Q8YRU9
												K|GQYQNPNIHFGVR|E	GQYQNPNIHFGVR	0	403-415	TRUE	10.731	765.369	Cmpd 1193, +MSn(765.37), 33.7 min	Q8YRU9
												K|LADGWDK|V	LADGWDK	0	341-347	TRUE	6.907	402.7	Cmpd 907, +MSn(402.70), 27.4 min	Q8YRU9
												R|LAVEAASSFGWHK|Y	LAVEAASSFGWHK	0	615-627	TRUE	11.889	701.864	Cmpd 1402, +MSn(701.86), 38.6 min	Q8YRU9
												K|NNAPTLLAFTR|Q	NNAPTLLAFTR	0	518-528	TRUE	11.746	609.347	Cmpd 1646, +MSn(609.35), 43.8 min	Q8YRU9
												R|QNVPNLAGTSIDDVAK|G	QNVPNLAGTSIDDVAK	0	529-544	TRUE	14.475	821.416	Cmpd 1439, +MSn(821.42), 39.4 min	Q8YRU9
												K|RFESYGWHVIHVK|D	RFESYGWHVIHVK	0	210-222	TRUE	7.948	553.288	Cmpd 1286, +MSn(553.29), 35.9 min	Q8YRU9
												K|RLAVEAASSFGWHK|Y	RLAVEAASSFGWHK	0	614-627	TRUE	9.725	520.257	Cmpd 1316, +MSn(520.26), 36.6 min	Q8YRU9
												K|SNTAGVHGAALGGDEVALTR|Q	SNTAGVHGAALGGDEVALTR	0	262-281	TRUE	10.002	632.66	Cmpd 1181, +MSn(632.66), 33.5 min	Q8YRU9
												K|SNTAGVHGAALGGDEVALTR|Q	SNTAGVHGAALGGDEVALTR	0	262-281	TRUE	10.913	948.427	Cmpd 1185, +MSn(948.43), 33.5 min	Q8YRU9
												K|SNTAGVHGAALGGDEVALTR|Q	SNTAGVHGAALGGDEVALTR	0	262-281	TRUE	7.128	948.434	Cmpd 1189, +MSn(948.43), 33.6 min	Q8YRU9
												K|VLPSYTPEDK|G	VLPSYTPEDK	0	348-357	TRUE	8.464	574.804	Cmpd 1004, +MSn(574.80), 29.7 min	Q8YRU9
												K|VTTIIGYGSPNK|S	VTTIIGYGSPNK	0	250-261	TRUE	14.182	625.354	Cmpd 1187, +MSn(625.35), 33.6 min	Q8YRU9
												K|YIGSEGDAVTIDR|F	YIGSEGDAVTIDR	0	628-640	TRUE	15.111	698.335	Cmpd 1161, +MSn(698.34), 32.9 min	Q8YRU9
												K|YIGSEGDAVTIDR|F	YIGSEGDAVTIDR	0	628-640	TRUE	9.44	465.898	Cmpd 1166, +MSn(465.90), 33.1 min	Q8YRU9
												K|YPQEAAEFER|Y	YPQEAAEFER	0	326-335	TRUE	8.187	620.296	Cmpd 1087, +MSn(620.30), 31.5 min	Q8YRU9
Q8YW74	DNAK2_NOSS1	Chaperone protein dnaK2	362.633	28.28	27	16	0		0		67907.6	R|AKFEELCADLIDR|C	AKFEELC[Cys_CAM]ADLIDR	1	297-309	TRUE	6.335	527.265	Cmpd 1574, +MSn(527.26), 42.3 min	Q8YW74
												R|AKFEELCADLIDR|C	AKFEELC[Cys_CAM]ADLIDR	1	297-309	TRUE	9.918	790.401	Cmpd 1575, +MSn(790.40), 42.3 min	Q8YW74
												R|EAVAKEDDEQIKK|L	EAVAKEDDEQIKK	0	568-580	TRUE	6.38	751.879	Cmpd 497, +MSn(751.88), 18.5 min	Q8YW74
												K|ENIDEVVLVGGSTR|I	ENIDEVVLVGGSTR	0	326-339	TRUE	10.529	744.376	Cmpd 1515, +MSn(744.38), 40.9 min	Q8YW74
												K|EQSISITGASTLDK|T	EQSISITGASTLDK	0	490-503	TRUE	11.21	725.36	Cmpd 1252, +MSn(725.36), 35.2 min	Q8YW74
												K|HLDMTLTR|A	HLDMTLTR	0	289-296	TRUE	7.466	493.778	Cmpd 1028, +MSn(493.78), 30.3 min	Q8YW74
												K|HLDMTLTR|A	HLDM[Oxidation_M]TLTR	1	289-296	TRUE	6.692	501.785	Cmpd 697, +MSn(501.78), 22.8 min	Q8YW74
												K|IAGIEVMR|I	IAGIEVMR	0	159-166	TRUE	9.071	444.758	Cmpd 1282, +MSn(444.76), 35.8 min	Q8YW74
												K|IAGIEVMR|I	IAGIEVM[Oxidation_M]R	1	159-166	TRUE	7.889	452.75	Cmpd 1020, +MSn(452.75), 30.1 min	Q8YW74
												R|IPAVQQLVK|N	IPAVQQLVK	0	340-348	TRUE	8.703	498.322	Cmpd 1328, +MSn(498.32), 36.8 min	Q8YW74
												K|IVDFLAEQFRK|D	IVDFLAEQFRK	0	230-240	TRUE	8.02	683.373	Cmpd 1643, +MSn(683.37), 43.8 min	Q8YW74
												R|KNQADSLAYQAEK|Q	KNQADSLAYQAEK	0	530-542	TRUE	8.773	489.258	Cmpd 783, +MSn(489.26), 24.7 min	Q8YW74
												R|KNQADSLAYQAEK|Q	KNQADSLAYQAEK	0	530-542	TRUE	10.565	733.377	Cmpd 785, +MSn(733.38), 24.7 min	Q8YW74
												R|KNQADSLAYQAEK|Q	KNQADSLAYQAEK	0	530-542	TRUE	8.493	489.251	Cmpd 786, +MSn(489.25), 24.8 min	Q8YW74
												K|NGDTLVGQIAK|R	NGDTLVGQIAK	0	45-55	TRUE	13.371	558.342	Cmpd 1168, +MSn(558.34), 33.2 min	Q8YW74
												K|NGDTLVGQIAK|R	NGDTLVGQIAK	0	45-55	TRUE	13.624	558.335	Cmpd 1171, +MSn(558.33), 33.2 min	Q8YW74
												K|NGDTLVGQIAK|R	NGDTLVGQIAK	0	45-55	TRUE	6.605	558.801	Cmpd 1342, +MSn(558.80), 37.2 min	Q8YW74
												K|NGDTLVGQIAK|R	NGDTLVGQIAK	0	45-55	TRUE	6.547	558.818	Cmpd 1346, +MSn(558.82), 37.3 min	Q8YW74
												K|NQADSLAYQAEK|Q	NQADSLAYQAEK	0	531-542	TRUE	11.58	669.328	Cmpd 905, +MSn(669.33), 27.3 min	Q8YW74
												K|NQADSLAYQAEK|Q	NQADSLAYQAEK	0	531-542	TRUE	12.24	669.321	Cmpd 908, +MSn(669.32), 27.4 min	Q8YW74
												R|QAVMNPENTFYSVK|R	QAVMNPENTFYSVK	0	57-70	TRUE	10.051	814.364	Cmpd 1500, +MSn(814.36), 40.5 min	Q8YW74
												R|QAVMNPENTFYSVK|R	QAVM[Oxidation_M]NPENTFYSVK	1	57-70	TRUE	9.142	822.371	Cmpd 1301, +MSn(822.37), 36.3 min	Q8YW74
												R|QAVMNPENTFYSVK|R	QAVM[Oxidation_M]NPENTFYSVK	1	57-70	TRUE	7.659	822.371	Cmpd 1305, +MSn(822.37), 36.3 min	Q8YW74
												K|QFAPEEISAK|V	QFAPEEISAK	0	108-117	TRUE	8.885	560.285	Cmpd 1103, +MSn(560.28), 31.8 min	Q8YW74
												K|QLQELGDKVPEADKTK|V	QLQELGDKVPEADKTK	0	543-558	TRUE	6.618	600.328	Cmpd 937, +MSn(600.33), 28.0 min	Q8YW74
												R|RYDEVTNEATEVSYK|V	RYDEVTNEATEVSYK	0	76-90	TRUE	7.577	601.519	Cmpd 1055, +MSn(601.52), 30.9 min	Q8YW74
												R|TTPSVVAFAK|N	TTPSVVAFAK	0	35-44	TRUE	6.975	510.799	Cmpd 1245, +MSn(510.80), 35.0 min	Q8YW74
Q8YYH0	Q8YYH0_NOSS1	Oligopeptidase A	221.097	18.09	15	10	0		0		78181.3	R|AIITENGVTTVR|L	AIITENGVTTVR	0	442-453	TRUE	12.339	637.353	Cmpd 1172, +MSn(637.35), 33.3 min	Q8YYH0
												R|AIITENGVTTVR|L	AIITENGVTTVR	0	442-453	TRUE	8.572	637.348	Cmpd 1176, +MSn(637.35), 33.3 min	Q8YYH0
												R|AIITENGVTTVR|L	AIITENGVTTVR	0	442-453	TRUE	7.369	637.849	Cmpd 1217, +MSn(637.85), 34.3 min	Q8YYH0
												R|ASSDELDNNPIIER|T	ASSDELDNNPIIER	0	256-269	TRUE	10.012	786.817	Cmpd 1288, +MSn(786.82), 36.0 min	Q8YYH0
												R|DAELSGVGLQGEAR|E	DAELSGVGLQGEAR	0	142-155	TRUE	11.522	701.343	Cmpd 1198, +MSn(701.34), 33.9 min	Q8YYH0
												K|HYQTGETLPEHYYQK|L	HYQTGETLPEHYYQK	0	536-550	TRUE	7.606	631.972	Cmpd 957, +MSn(631.97), 28.6 min	Q8YYH0
												K|LGQSQPIYNAFK|E	LGQSQPIYNAFK	0	106-117	TRUE	11.408	683.367	Cmpd 1420, +MSn(683.37), 38.9 min	Q8YYH0
												R|NYMSGSGILR|Q	NYMSGSGILR	0	556-565	TRUE	10.665	549.292	Cmpd 1280, +MSn(549.29), 35.7 min	Q8YYH0
												R|NYMSGSGILR|Q	NYM[Oxidation_M]SGSGILR	1	556-565	TRUE	7.803	557.291	Cmpd 1002, +MSn(557.29), 29.7 min	Q8YYH0
												M|SANTTITDNPLLK|G	SANTTITDNPLLK	0	2-14	TRUE	7.594	694.368	Cmpd 1394, +MSn(694.37), 38.4 min	Q8YYH0
												M|SANTTITDNPLLK|G	SANTTITDNPLLK	0	2-14	TRUE	7.491	694.359	Cmpd 1398, +MSn(694.36), 38.4 min	Q8YYH0
												R|TTLFSLAK|H	TTLFSLAK	0	528-535	TRUE	8.192	440.769	Cmpd 1512, +MSn(440.77), 40.8 min	Q8YYH0
												R|VAHEAVQPQVVQFINK|L	VAHEAVQPQVVQFINK	0	90-105	TRUE	7.154	603.008	Cmpd 1383, +MSn(603.01), 38.1 min	Q8YYH0
												R|VAHEAVQPQVVQFINK|L	VAHEAVQPQVVQFINK	0	90-105	TRUE	8.909	904.04	Cmpd 1392, +MSn(904.04), 38.3 min	Q8YYH0
												R|YRPGGQETAADVR|H	YRPGGQETAADVR	0	580-592	TRUE	9.59	473.873	Cmpd 679, +MSn(473.87), 22.4 min	Q8YYH0
Q44528	Q44528_NOSS1	All0875 protein	219.467	18.3	14	10	0		0		63833.7	R|EIFHDEAFR|R	EIFHDEAFR	0	392-400	TRUE	8.881	582.278	Cmpd 1188, +MSn(582.28), 33.6 min	Q44528
												K|EYPGDYSWGYNPR|Y	EYPGDYSWGYNPR	0	165-177	TRUE	9.897	802.308	Cmpd 1487, +MSn(802.31), 40.3 min	Q44528
												K|EYPGDYSWGYNPR|Y	EYPGDYSWGYNPR	0	165-177	TRUE	8.336	535.218	Cmpd 1497, +MSn(535.22), 40.4 min	Q44528
												R|KFIGDTVR|Y	KFIGDTVR	0	261-268	TRUE	7.299	468.279	Cmpd 848, +MSn(468.28), 26.2 min	Q44528
												K|KGDDGYFR|T	KGDDGYFR	0	33-40	TRUE	6.396	479.218	Cmpd 756, +MSn(479.22), 24.1 min	Q44528
												R|KNNHALYTENIDFIHENPEAK|V	KNNHALYTENIDFIHENPEAK	0	462-482	TRUE	9.572	833.062	Cmpd 1314, +MSn(833.06), 36.5 min	Q44528
												R|KNNHALYTENIDFIHENPEAK|V	KNNHALYTENIDFIHENPEAK	0	462-482	TRUE	9.33	625.065	Cmpd 1315, +MSn(625.07), 36.6 min	Q44528
												K|NNHALYTENIDFIHENPEAK|V	NNHALYTENIDFIHENPEAK	0	463-482	TRUE	10.299	790.377	Cmpd 1421, +MSn(790.38), 38.9 min	Q44528
												R|TTVELEDGTYQYK|F	TTVELEDGTYQYK	0	41-53	TRUE	13.935	773.847	Cmpd 1218, +MSn(773.85), 34.4 min	Q44528
												R|TTVELEDGTYQYK|F	TTVELEDGTYQYK	0	41-53	TRUE	7.869	516.236	Cmpd 1220, +MSn(516.24), 34.4 min	Q44528
												R|YFFATESSYGSTADLK|K	YFFATESSYGSTADLK	0	178-193	TRUE	10.09	893.906	Cmpd 1644, +MSn(893.91), 43.8 min	Q44528
												R|YFFATESSYGSTADLKK|L	YFFATESSYGSTADLKK	0	178-194	TRUE	9.472	957.896	Cmpd 1426, +MSn(957.90), 39.1 min	Q44528
												R|YWVGEYHLDGIR|Y	YWVGEYHLDGIR	0	269-280	TRUE	7.016	503.273	Cmpd 1580, +MSn(503.27), 42.5 min	Q44528
												R|YWVGEYHLDGIR|Y	YWVGEYHLDGIR	0	269-280	TRUE	11.063	754.386	Cmpd 1581, +MSn(754.39), 42.5 min	Q44528
Q8YU28	Q8YU28_NOSS1	Prolyl endopeptidase	173.232	14.95	13	8	0		0		77917.3	R|ETIVDFNPDNYETK|Q	ETIVDFNPDNYETK	0	415-428	TRUE	11.167	842.847	Cmpd 1573, +MSn(842.85), 42.3 min	Q8YU28
												R|ETIVDFNPDNYETK|Q	ETIVDFNPDNYETK	0	415-428	TRUE	9.758	842.824	Cmpd 1576, +MSn(842.82), 42.3 min	Q8YU28
												K|FAAALQTAHNGNAPVLIR|I	FAAALQTAHNGNAPVLIR	0	637-654	TRUE	8.196	622.03	Cmpd 1395, +MSn(622.03), 38.4 min	Q8YU28
												K|FAAALQTAHNGNAPVLIR|I	FAAALQTAHNGNAPVLIR	0	637-654	TRUE	9.855	622.366	Cmpd 1476, +MSn(622.37), 40.1 min	Q8YU28
												K|IDHVDDYHGTLVADPYR|W	IDHVDDYHGTLVADPYR	0	16-32	TRUE	9.352	662.672	Cmpd 1243, +MSn(662.67), 35.0 min	Q8YU28
												R|LGTPQSEDVLIYQR|L	LGTPQSEDVLIYQR	0	216-229	TRUE	10.563	809.882	Cmpd 1463, +MSn(809.88), 39.8 min	Q8YU28
												R|LGTPQSEDVLIYQR|L	LGTPQSEDVLIYQR	0	216-229	TRUE	9.285	540.271	Cmpd 1467, +MSn(540.27), 39.9 min	Q8YU28
												K|RDDTETFYK|F	RDDTETFYK	0	382-390	TRUE	9.822	587.774	Cmpd 810, +MSn(587.77), 25.3 min	Q8YU28
												K|RDDTETFYK|F	RDDTETFYK	0	382-390	TRUE	7.606	587.781	Cmpd 814, +MSn(587.78), 25.4 min	Q8YU28
												K|SLNYPLSHK|I	SLNYPLSHK	0	7-15	TRUE	9.406	529.797	Cmpd 942, +MSn(529.80), 28.2 min	Q8YU28
												K|TKLEDVNYYQK|L	TKLEDVNYYQK	0	200-210	TRUE	12.196	700.868	Cmpd 956, +MSn(700.87), 28.6 min	Q8YU28
												K|TKLEDVNYYQK|L	TKLEDVNYYQK	0	200-210	TRUE	8.072	700.872	Cmpd 960, +MSn(700.87), 28.7 min	Q8YU28
												R|WLEDPDSEKTR|V	WLEDPDSEKTR	0	33-43	TRUE	7.194	688.331	Cmpd 952, +MSn(688.33), 28.5 min	Q8YU28
Q8Z0D1	Q8Z0D1_NOSS1	Maltooligosyltrehalose synthase	95.705	8.46	7	6	0		0		105858	R|AAYLSTIQEQSK|T	AAYLSTIQEQSK	0	776-787	TRUE	7.821	669.843	Cmpd 1136, +MSn(669.84), 32.4 min	Q8Z0D1
												K|FIGKPVDYPSLVNEK|K	FIGKPVDYPSLVNEK	0	404-418	TRUE	8.779	569.333	Cmpd 1418, +MSn(569.33), 38.8 min	Q8Z0D1
												K|GVEDTTLYVYNR|L	GVEDTTLYVYNR	0	546-557	TRUE	8.965	715.327	Cmpd 1345, +MSn(715.33), 37.3 min	Q8Z0D1
												R|IDHIDGLYQPTQYLER|L	IDHIDGLYQPTQYLER	0	329-344	TRUE	7.131	654.352	Cmpd 1619, +MSn(654.35), 43.3 min	Q8Z0D1
												K|MGDVYITVEK|I	MGDVYITVEK	0	349-358	TRUE	8.529	578.31	Cmpd 1290, +MSn(578.31), 36.0 min	Q8Z0D1
												R|QKGEQTAIAIAPR|F	QKGEQTAIAIAPR	0	849-861	TRUE	8.301	691.89	Cmpd 930, +MSn(691.89), 27.8 min	Q8Z0D1
												R|QKGEQTAIAIAPR|F	QKGEQTAIAIAPR	0	849-861	TRUE	8.186	461.591	Cmpd 933, +MSn(461.59), 27.9 min	Q8Z0D1
Q8YT83	Q8YT83_NOSS1	Alkaline phosphatase	82.421	14.04	5	5	0		0		67220.6	K|ATGLVTSVPITHATPGAAASYVNR|R	ATGLVTSVPITHATPGAAASYVNR	0	205-228	TRUE	8.036	785.382	Cmpd 1505, +MSn(785.38), 40.6 min	Q8YT83
												R|EINENPTLADLSK|A	EINENPTLADLSK	0	425-437	TRUE	6.882	722.338	Cmpd 1350, +MSn(722.34), 37.4 min	Q8YT83
												K|HNPQDAGHFWGSDPTQK|Y	HNPQDAGHFWGSDPTQK	0	544-560	TRUE	7.359	641.288	Cmpd 998, +MSn(641.29), 29.6 min	Q8YT83
												R|RPVPVYFQGAYSSNLVR|Y	RPVPVYFQGAYSSNLVR	0	569-585	TRUE	7.091	652.036	Cmpd 1553, +MSn(652.04), 41.8 min	Q8YT83
												R|VRPLAPGETDASFIAR|E	VRPLAPGETDASFIAR	0	409-424	TRUE	8.962	567.302	Cmpd 1331, +MSn(567.30), 36.9 min	Q8YT83
Q8Z0C9	Q8Z0C9_NOSS1	Cyclomaltodextrin glucanotransferase	60.473	7.32	4	4	0		0		74287.1	K|IYNLQLEER|G	IYNLQLEER	0	516-524	TRUE	7.547	589.295	Cmpd 1339, +MSn(589.30), 37.1 min	Q8Z0C9
												R|SSVCFVALNR|G	SSVC[Cys_CAM]FVALNR	1	473-482	TRUE	8.525	576.797	Cmpd 1376, +MSn(576.80), 37.9 min	Q8Z0C9
												R|YIGKDENPSLNNTQETR|N	YIGKDENPSLNNTQETR	0	144-160	TRUE	9.783	660.324	Cmpd 829, +MSn(660.32), 25.8 min	Q8Z0C9
												K|YLTSDVYCYVR|R	YLTSDVYC[Cys_CAM]YVR	1	459-469	TRUE	6.476	719.344	Cmpd 1587, +MSn(719.34), 42.6 min	Q8Z0C9
Q8YMY0	Q8YMY0_NOSS1	Alr4794 protein	29.485	3.71	2	2	0		0		79486.4	R|FKHESAQVVVDDNNR|V	FKHESAQVVVDDNNR	0	385-399	TRUE	8.318	586.62	Cmpd 775, +MSn(586.62), 24.5 min	Q8YMY0
												R|ISGPAAGSDLLK|S	ISGPAAGSDLLK	0	245-256	TRUE	10.334	564.841	Cmpd 1238, +MSn(564.84), 34.9 min	Q8YMY0
Q8Z028	Q8Z028_NOSS1	Glycerophosphoryl diester phosphodiesterase	26.54	2.73	2	2	0		0		109861	K|HPTYFAQEATYVGTTEK|I	HPTYFAQEATYVGTTEK	0	331-347	TRUE	7.786	648.666	Cmpd 1285, +MSn(648.67), 35.9 min	Q8Z028
												K|LLDAPIATPDR|F	LLDAPIATPDR	0	159-169	TRUE	10.502	591.314	Cmpd 1308, +MSn(591.31), 36.4 min	Q8Z028
Q8YR01	Q8YR01_NOSS1	Alr3659 protein	26.223	4.07	2	2	0		0		61699	K|GGVGNDILDVR|F	GGVGNDILDVR	0	118-128	TRUE	8.298	557.799	Cmpd 1381, +MSn(557.80), 38.1 min	Q8YR01
												R|LDGGDGDDYLSAK|S	LDGGDGDDYLSAK	0	429-441	TRUE	7.883	663.303	Cmpd 1032, +MSn(663.30), 30.4 min	Q8YR01

## Sheet: Band 6
AC	ID	Description	Protein Score	% Coverage	#Peptides	#Uniq Sequences	#Ambiguous Prots	Ambiguous Prots	#Sub-Prots	Sub-Prots	Protein Mass (Da)	Sequence	Sequence + PTMs	#PTMs	Position (to mature prot.)	Proteotypic	z-score	Experimental Mass (m/z)	Spectrum Description	Ref Proteins
Q8YQ71	Q8YQ71_NOSS1	Phosphoglucomutase/phosphomannomutase	388.981	30.74	23	14	0		0		51820	R|AIASYLETAYTK|D	AIASYLETAYTK	0	36-47	TRUE	11.836	665.771	Cmpd 1401, +MSn(665.77), 41.5 min	Q8YQ71
												R|AIASYLETAYTK|D	AIASYLETAYTK	0	36-47	TRUE	14.228	665.837	Cmpd 1406, +MSn(665.84), 41.7 min	Q8YQ71
												R|AIASYLETAYTK|D	AIASYLETAYTK	0	36-47	TRUE	9.52	665.86	Cmpd 1414, +MSn(665.86), 41.9 min	Q8YQ71
												R|DHADLGLATDGDSDR|F	DHADLGLATDGDSDR	0	242-256	TRUE	10.025	519.862	Cmpd 832, +MSn(519.86), 28.7 min	Q8YQ71
												R|DHADLGLATDGDSDR|F	DHADLGLATDGDSDR	0	242-256	TRUE	16.245	779.286	Cmpd 835, +MSn(779.29), 28.8 min	Q8YQ71
												K|DRPVLIAYDTR|F	DRPVLIAYDTR	0	48-58	TRUE	9.928	440.222	Cmpd 1108, +MSn(440.22), 34.9 min	Q8YQ71
												R|DVLFGGGMPEPK|G	DVLFGGGMPEPK	0	217-228	TRUE	9.52	623.841	Cmpd 1462, +MSn(623.84), 43.0 min	Q8YQ71
												R|DVLFGGGMPEPK|G	DVLFGGGM[Oxidation_M]PEPK	1	217-228	TRUE	9.679	631.782	Cmpd 1174, +MSn(631.78), 36.4 min	Q8YQ71
												R|DVLFGGGMPEPK|G	DVLFGGGM[Oxidation_M]PEPK	1	217-228	TRUE	9.725	631.775	Cmpd 1178, +MSn(631.77), 36.5 min	Q8YQ71
												K|EAIAEADGPLYNNR|L	EAIAEADGPLYNNR	0	375-388	TRUE	9.981	766.798	Cmpd 1071, +MSn(766.80), 34.1 min	Q8YQ71
												K|EAIAEADGPLYNNR|L	EAIAEADGPLYNNR	0	375-388	TRUE	9.909	766.808	Cmpd 1073, +MSn(766.81), 34.2 min	Q8YQ71
												K|LEQELESAIAK|L	LEQELESAIAK	0	463-473	TRUE	10.721	615.811	Cmpd 1135, +MSn(615.81), 35.6 min	Q8YQ71
												K|NPPSEVAGIK|V	NPPSEVAGIK	0	408-417	TRUE	9.293	506.254	Cmpd 777, +MSn(506.25), 27.5 min	Q8YQ71
												R|RDHADLGLATDGDSDR|F	RDHADLGLATDGDSDR	0	241-256	TRUE	13.003	571.895	Cmpd 736, +MSn(571.90), 26.6 min	Q8YQ71
												R|TVATTHLLDNFAAK|Y	TVATTHLLDNFAAK	0	293-306	TRUE	13.87	751.357	Cmpd 1310, +MSn(751.36), 39.6 min	Q8YQ71
												K|VAVIDSFTK|N	VAVIDSFTK	0	399-407	TRUE	9.028	490.257	Cmpd 1213, +MSn(490.26), 37.4 min	Q8YQ71
												K|VKYDALYSTSR|G	VKYDALYSTSR	0	185-195	TRUE	11.976	651.809	Cmpd 904, +MSn(651.81), 30.4 min	Q8YQ71
												K|VKYDALYSTSR|G	VKYDALYSTSR	0	185-195	TRUE	8.143	434.854	Cmpd 905, +MSn(434.85), 30.4 min	Q8YQ71
												K|VTDRDCPTPVIAYNAR|H	VTDRDC[Cys_CAM]PTPVIAYNAR	1	81-96	TRUE	9.66	616.95	Cmpd 992, +MSn(616.95), 32.2 min	Q8YQ71
												R|VYLETNSPEK|L	VYLETNSPEK	0	450-459	TRUE	8.847	590.28	Cmpd 762, +MSn(590.28), 27.1 min	Q8YQ71
												R|VYLETNSPEK|L	VYLETNSPEK	0	450-459	TRUE	8.615	590.267	Cmpd 766, +MSn(590.27), 27.2 min	Q8YQ71
												K|YDALYSTSR|G	YDALYSTSR	0	187-195	TRUE	9.771	538.237	Cmpd 863, +MSn(538.24), 29.4 min	Q8YQ71
												K|YDALYSTSR|G	YDALYSTSR	0	187-195	TRUE	9.544	538.241	Cmpd 865, +MSn(538.24), 29.4 min	Q8YQ71
Q8YY05	G6PI_NOSS1	Glucose-6-phosphate isomerase	343.058	27.08	20	14	0		0		57818.9	K|AAAVILDLQTK|V	AAAVILDLQTK	0	457-467	TRUE	12.034	571.832	Cmpd 1346, +MSn(571.83), 40.4 min	Q8YY05
												K|AFADMAELEK|G	AFADMAELEK	0	46-55	TRUE	9.448	562.752	Cmpd 1311, +MSn(562.75), 39.6 min	Q8YY05
												K|AFADMAELEK|G	AFADM[Oxidation_M]AELEK	1	46-55	TRUE	7.868	570.729	Cmpd 937, +MSn(570.73), 31.2 min	Q8YY05
												K|DLDGNTVYQGIAVYGNK|G	DLDGNTVYQGIAVYGNK	0	329-345	TRUE	11	609.598	Cmpd 1499, +MSn(609.60), 43.9 min	Q8YY05
												K|DMVVLPYK|D	DMVVLPYK	0	299-306	TRUE	8.834	482.734	Cmpd 1353, +MSn(482.73), 40.5 min	Q8YY05
												K|EKDLDGNTVYQGIAVYGNK|G	EKDLDGNTVYQGIAVYGNK	0	327-345	TRUE	10.107	695.315	Cmpd 1278, +MSn(695.31), 38.8 min	Q8YY05
												K|GSTDQHAYVQQLR|E	GSTDQHAYVQQLR	0	346-358	TRUE	9.019	501.563	Cmpd 767, +MSn(501.56), 27.2 min	Q8YY05
												K|GSTDQHAYVQQLR|E	GSTDQHAYVQQLR	0	346-358	TRUE	9.804	751.809	Cmpd 768, +MSn(751.81), 27.2 min	Q8YY05
												R|GVVFQGNLGQPSSLK|I	GVVFQGNLGQPSSLK	0	510-524	TRUE	10.035	765.876	Cmpd 1326, +MSn(765.88), 39.9 min	Q8YY05
												K|IGAADQVEAIYK|I	IGAADQVEAIYK	0	488-499	TRUE	11.854	639.307	Cmpd 1197, +MSn(639.31), 37.0 min	Q8YY05
												K|IHFIDNTDPAGIDR|I	IHFIDNTDPAGIDR	0	145-158	TRUE	8.058	528.569	Cmpd 1219, +MSn(528.57), 37.5 min	Q8YY05
												K|IHFIDNTDPAGIDR|I	IHFIDNTDPAGIDR	0	145-158	TRUE	10.394	792.326	Cmpd 1220, +MSn(792.33), 37.5 min	Q8YY05
												K|IQTGAIHPPK|A	IQTGAIHPPK	0	101-110	TRUE	8.066	531.292	Cmpd 720, +MSn(531.29), 26.2 min	Q8YY05
												K|KAAAVILDLQTK|V	KAAAVILDLQTK	0	456-467	TRUE	10.127	635.83	Cmpd 1166, +MSn(635.83), 36.2 min	Q8YY05
												R|MRFDDAFVK|S	MRFDDAFVK	0	29-37	TRUE	7.878	564.766	Cmpd 1229, +MSn(564.77), 37.7 min	Q8YY05
												R|MVGHYWLR|N	MVGHYWLR	0	66-73	TRUE	8.482	531.265	Cmpd 1147, +MSn(531.26), 35.8 min	Q8YY05
												R|MVGHYWLR|N	MVGHYWLR	0	66-73	TRUE	8.487	531.259	Cmpd 1150, +MSn(531.26), 35.9 min	Q8YY05
												R|NHLASTLVLVISK|S	NHLASTLVLVISK	0	165-177	TRUE	12.859	697.875	Cmpd 1530, +MSn(697.88), 44.7 min	Q8YY05
												R|NHLASTLVLVISK|S	NHLASTLVLVISK	0	165-177	TRUE	9.809	465.606	Cmpd 1532, +MSn(465.61), 44.7 min	Q8YY05
												R|NHLASTLVLVISK|S	NHLASTLVLVISK	0	165-177	TRUE	9.099	465.587	Cmpd 1536, +MSn(465.59), 44.8 min	Q8YY05
P00964	GLNA_NOSS1	Glutamine synthetase	249.44	23.63	19	10	0		0		53136.5	K|EGTADKPNLAYKPR|F	EGTADKPNLAYKPR	0	165-178	TRUE	10.345	780.383	Cmpd 659, +MSn(780.38), 24.7 min	P00964
												K|EGTADKPNLAYKPR|F	EGTADKPNLAYKPR	0	165-178	TRUE	7.935	520.56	Cmpd 701, +MSn(520.56), 25.7 min	P00964
												K|HAPALLAITNPSTNSYK|R	HAPALLAITNPSTNSYK	0	308-324	TRUE	9.415	899.396	Cmpd 1286, +MSn(899.40), 39.1 min	P00964
												K|HAPALLAITNPSTNSYK|R	HAPALLAITNPSTNSYK	0	308-324	TRUE	7.869	899.898	Cmpd 1328, +MSn(899.90), 40.0 min	P00964
												K|HHHEVATGGQCELGFR|F	HHHEVATGGQC[Cys_CAM]ELGFR	1	213-228	TRUE	12.546	612.264	Cmpd 781, +MSn(612.26), 27.6 min	P00964
												K|HHHEVATGGQCELGFR|F	HHHEVATGGQC[Cys_CAM]ELGFR	1	213-228	TRUE	12.82	917.861	Cmpd 784, +MSn(917.86), 27.7 min	P00964
												K|HHHEVATGGQCELGFR|F	HHHEVATGGQC[Cys_CAM]ELGFR	1	213-228	TRUE	9.917	612.266	Cmpd 828, +MSn(612.27), 28.6 min	P00964
												K|IHPGEPLDKNIYELSPEELAK|V	IHPGEPLDKNIYELSPEELAK	0	391-411	TRUE	9.046	798.059	Cmpd 1479, +MSn(798.06), 43.5 min	P00964
												R|IPLSGTNPK|A	IPLSGTNPK	0	349-357	TRUE	9.265	463.755	Cmpd 667, +MSn(463.75), 25.0 min	P00964
												R|LVPGYEAPVNLAYSQGNR|S	LVPGYEAPVNLAYSQGNR	0	326-343	TRUE	8.111	974.407	Cmpd 1441, +MSn(974.41), 42.5 min	P00964
												R|LVPGYEAPVNLAYSQGNR|S	LVPGYEAPVNLAYSQGNR	0	326-343	TRUE	10.303	650.01	Cmpd 1439, +MSn(650.01), 42.5 min	P00964
												K|NIYELSPEELAK|V	NIYELSPEELAK	0	400-411	TRUE	10.669	703.351	Cmpd 1475, +MSn(703.35), 43.4 min	P00964
												K|RLVPGYEAPVNLAYSQGNR|S	RLVPGYEAPVNLAYSQGNR	0	325-343	TRUE	12.104	701.986	Cmpd 1342, +MSn(701.99), 40.3 min	P00964
												R|TEMLLTMAK|L	TEMLLTMAK	0	197-205	TRUE	7.939	519.28	Cmpd 900, +MSn(519.28), 30.3 min	P00964
												R|TEMLLTMAK|L	TEMLLTMAK	0	197-205	TRUE	12.612	519.26	Cmpd 1333, +MSn(519.26), 40.1 min	P00964
												R|TEMLLTMAK|L	TEM[Oxidation_M]LLTMAK	1	197-205	TRUE	10.237	527.24	Cmpd 1118, +MSn(527.24), 35.2 min	P00964
												R|TEMLLTMAK|L	TEMLLTM[Oxidation_M]AK	1	197-205	TRUE	11.847	527.24	Cmpd 1030, +MSn(527.24), 33.1 min	P00964
												R|TEMLLTMAK|L	TEM[Oxidation_M]LLTM[Oxidation_M]AK	2	197-205	TRUE	10.527	535.267	Cmpd 805, +MSn(535.27), 28.1 min	P00964
												K|TVTFMPK|P	TVTFMPK	0	256-262	TRUE	8.436	412.201	Cmpd 1048, +MSn(412.20), 33.5 min	P00964
Q8Z0F7	Q8Z0F7_NOSS1	Periplasmic oligopeptide-binding protein of oligopeptide ABC transporter	157.206	17.21	7	7	0		0		60658.9	K|FKPDTFVGTGPYK|L	FKPDTFVGTGPYK	0	203-215	TRUE	8.388	486.245	Cmpd 1164, +MSn(486.24), 36.2 min	Q8Z0F7
												K|GCEEGGSQTQGSFYYNEAVNK|L	GC[Cys_CAM]EEGGSQTQGSFYYNEAVNK	1	465-485	TRUE	8.603	775.62	Cmpd 1102, +MSn(775.62), 34.8 min	Q8Z0F7
												R|ITVGTTLKPR|T	ITVGTTLKPR	0	54-63	TRUE	9.351	543.321	Cmpd 838, +MSn(543.32), 28.9 min	Q8Z0F7
												K|LAQYGTDSLR|F	LAQYGTDSLR	0	216-225	TRUE	11.919	562.281	Cmpd 889, +MSn(562.28), 30.0 min	Q8Z0F7
												R|QAVATIIDR|Q	QAVATIIDR	0	315-323	TRUE	8.934	493.733	Cmpd 986, +MSn(493.73), 32.1 min	Q8Z0F7
												K|QLLTAAGFSAENPAK|V	QLLTAAGFSAENPAK	0	367-381	TRUE	13.916	759.357	Cmpd 1330, +MSn(759.36), 40.0 min	Q8Z0F7
												R|TGAVDVAYQSLQPDQIK|S	TGAVDVAYQSLQPDQIK	0	259-275	TRUE	9.124	611.628	Cmpd 1416, +MSn(611.63), 41.9 min	Q8Z0F7
Q8YRW7	Q8YRW7_NOSS1	All3325 protein	144.782	19.83	7	7	0		0		53192.5	R|AGALAGAKPEQAFYVK|I	AGALAGAKPEQAFYVK	0	426-441	TRUE	8.281	810.858	Cmpd 1128, +MSn(810.86), 35.5 min	Q8YRW7
												K|APANVALSSVIKPVLK|I	APANVALSSVIKPVLK	0	317-332	TRUE	10.065	536.328	Cmpd 1504, +MSn(536.33), 44.1 min	Q8YRW7
												R|DLSLPQDNLK|Y	DLSLPQDNLK	0	218-227	TRUE	7.738	571.785	Cmpd 1222, +MSn(571.78), 37.6 min	Q8YRW7
												K|GTLIWGAR|T	GTLIWGAR	0	360-367	TRUE	8.698	437.246	Cmpd 1258, +MSn(437.25), 38.5 min	Q8YRW7
												K|ITNEQQNNLNVHPTGK|S	ITNEQQNNLNVHPTGK	0	333-348	TRUE	8.471	602.952	Cmpd 647, +MSn(602.95), 24.4 min	Q8YRW7
												K|LPATRPIPANAIVGASNAFR|D	LPATRPIPANAIVGASNAFR	0	198-217	TRUE	10.142	679.368	Cmpd 1485, +MSn(679.37), 43.6 min	Q8YRW7
												R|TLAGNDNEWR|Y	TLAGNDNEWR	0	368-377	TRUE	9.564	588.273	Cmpd 893, +MSn(588.27), 30.1 min	Q8YRW7
P12405	ATPA_NOSS1	ATP synthase subunit alpha	140.127	15.81	9	6	0		0		54422	R|EAYPGDVFYIHSR|L	EAYPGDVFYIHSR	0	286-298	TRUE	7.895	777.353	Cmpd 1350, +MSn(777.35), 40.5 min	P12405
												R|EIQEGSTVTATGR|I	EIQEGSTVTATGR	0	83-95	TRUE	11.539	674.817	Cmpd 613, +MSn(674.82), 23.6 min	P12405
												R|EIQEGSTVTATGR|I	EIQEGSTVTATGR	0	83-95	TRUE	12.026	674.808	Cmpd 615, +MSn(674.81), 23.7 min	P12405
												R|IAQIGVGEALIGR|V	IAQIGVGEALIGR	0	96-108	TRUE	12.328	648.884	Cmpd 1501, +MSn(648.88), 44.0 min	P12405
												R|LIESPAPGIIAR|R	LIESPAPGIIAR	0	130-141	TRUE	8.223	618.363	Cmpd 1279, +MSn(618.36), 38.8 min	P12405
												R|LIESPAPGIIAR|R	LIESPAPGIIAR	0	130-141	TRUE	9.153	618.837	Cmpd 1275, +MSn(618.84), 38.8 min	P12405
												K|SGVNPYFQDVQSK|K	SGVNPYFQDVQSK	0	468-480	TRUE	10.963	734.804	Cmpd 1157, +MSn(734.80), 36.0 min	P12405
												K|VANVGTVLQVGDGIAR|I	VANVGTVLQVGDGIAR	0	27-42	TRUE	11.28	784.882	Cmpd 1513, +MSn(784.88), 44.3 min	P12405
												K|VANVGTVLQVGDGIAR|I	VANVGTVLQVGDGIAR	0	27-42	TRUE	9.513	523.607	Cmpd 1514, +MSn(523.61), 44.3 min	P12405
Q8Z064	AMPA_NOSS1	Probable cytosol aminopeptidase	124.023	12.63	6	5	0		0		51918.3	R|ANQIVSGVILAR|Q	ANQIVSGVILAR	0	170-181	TRUE	10.966	620.84	Cmpd 1349, +MSn(620.84), 40.5 min	Q8Z064
												K|ELITEEEFTGK|A	ELITEEEFTGK	0	46-56	TRUE	11.335	648.261	Cmpd 1296, +MSn(648.26), 39.3 min	Q8Z064
												K|GLTFDSGGLNIK|G	GLTFDSGGLNIK	0	261-272	TRUE	12.218	611.334	Cmpd 1476, +MSn(611.33), 43.4 min	Q8Z064
												K|IDMGGAAATLGAAK|A	IDMGGAAATLGAAK	0	283-296	TRUE	12.188	623.813	Cmpd 1200, +MSn(623.81), 37.1 min	Q8Z064
												K|IDMGGAAATLGAAK|A	IDM[Oxidation_M]GGAAATLGAAK	1	283-296	TRUE	8.831	631.772	Cmpd 822, +MSn(631.77), 28.5 min	Q8Z064
												K|TIEVNNTDAEGR|L	TIEVNNTDAEGR	0	336-347	TRUE	12.218	659.794	Cmpd 634, +MSn(659.79), 24.1 min	Q8Z064
P06540	ATPB_NOSS1	ATP synthase subunit beta	95.75	15.35	6	5	0		0		52016.3	R|GLEVVDTGAPISVPVGK|A	GLEVVDTGAPISVPVGK	0	78-94	TRUE	9.175	819.293	Cmpd 1523, +MSn(819.29), 44.5 min	P06540
												K|IGLFGGAGVGK|T	IGLFGGAGVGK	0	158-168	TRUE	9.326	488.266	Cmpd 1361, +MSn(488.27), 40.7 min	P06540
												K|LTELETKPSVFETGIK|V	LTELETKPSVFETGIK	0	129-144	TRUE	8.549	597.992	Cmpd 1348, +MSn(597.99), 40.4 min	P06540
												R|MPSAVGYQPTLGTDVGQLQER|I	M[Oxidation_M]PSAVGYQPTLGTDVGQLQER	1	282-302	TRUE	8.072	755	Cmpd 1397, +MSn(755.00), 41.4 min	P06540
												K|VVDLLTPYR|R	VVDLLTPYR	0	145-153	TRUE	8.606	538.289	Cmpd 1457, +MSn(538.29), 42.9 min	P06540
												K|VVDLLTPYR|R	VVDLLTPYR	0	145-153	TRUE	8.62	538.778	Cmpd 1461, +MSn(538.78), 43.0 min	P06540
Q8YPW8	Q8YPW8_NOSS1	Alr4072 protein	55.249	7.1	6	3	0		0		50373.2	K|DTIIGVDPNSR|Q	DTIIGVDPNSR	0	346-356	TRUE	7.93	593.266	Cmpd 1034, +MSn(593.27), 33.2 min	Q8YPW8
												K|DTIIGVDPNSR|Q	DTIIGVDPNSR	0	346-356	TRUE	8.99	593.778	Cmpd 1038, +MSn(593.78), 33.3 min	Q8YPW8
												R|GNDQISGLGGK|D	GNDQISGLGGK	0	335-345	TRUE	9.54	523.241	Cmpd 702, +MSn(523.24), 25.7 min	Q8YPW8
												-|MYNTIIGTPFNDR|L	M[Oxidation_M]YNTIIGTPFNDR	1	1-13	TRUE	11.217	779.315	Cmpd 1456, +MSn(779.31), 42.9 min	Q8YPW8
												-|MYNTIIGTPFNDR|L	M[Oxidation_M]YNTIIGTPFNDR	1	1-13	TRUE	7.936	519.88	Cmpd 1459, +MSn(519.88), 43.0 min	Q8YPW8
												-|MYNTIIGTPFNDR|L	M[Oxidation_M]YNTIIGTPFNDR	1	1-13	TRUE	9.601	779.313	Cmpd 1460, +MSn(779.31), 43.0 min	Q8YPW8
Q8YN25	Q8YN25_NOSS1	Dihydrolipoyl dehydrogenase	34.225	5.68	3	2	0		0		50450.8	K|ALAENEADGIAK|V	ALAENEADGIAK	0	401-412	TRUE	9.755	601.269	Cmpd 790, +MSn(601.27), 27.8 min	Q8YN25
												K|ELGQAEGFEVATSR|S	ELGQAEGFEVATSR	0	379-392	TRUE	9.666	747.32	Cmpd 1193, +MSn(747.32), 36.9 min	Q8YN25
												K|ELGQAEGFEVATSR|S	ELGQAEGFEVATSR	0	379-392	TRUE	9.003	747.295	Cmpd 1198, +MSn(747.30), 37.0 min	Q8YN25

## Sheet: Band 7
AC	ID	Description	Protein Score	% Coverage	#Peptides	#Uniq Sequences	#Ambiguous Prots	Ambiguous Prots	#Sub-Prots	Sub-Prots	Protein Mass (Da)	Sequence	Sequence + PTMs	#PTMs	Position (to mature prot.)	Proteotypic	z-score	Experimental Mass (m/z)	Spectrum Description	Ref Proteins
Q8YT49	Q8YT49_NOSS1	Bicarbonate transport bicarbonate-binding protein	338.208	24.67	54	14	0		0		50292.4	K|DEKGSVSYPYK|S	DEKGSVSYPYK	0	357-367	TRUE	8.509	636.77	Cmpd 737, +MSn(636.77), 25.5 min	Q8YT49
												K|EAGIAAADIPTSTSR|G	EAGIAAADIPTSTSR	0	414-428	TRUE	7.676	729.843	Cmpd 1262, +MSn(729.84), 37.7 min	Q8YT49
												K|EAGIAAADIPTSTSR|G	EAGIAAADIPTSTSR	0	414-428	TRUE	9.204	730.338	Cmpd 1067, +MSn(730.34), 33.2 min	Q8YT49
												K|EAGIAAADIPTSTSR|G	EAGIAAADIPTSTSR	0	414-428	TRUE	7.748	487.228	Cmpd 1071, +MSn(487.23), 33.3 min	Q8YT49
												K|EAGIAAADIPTSTSR|G	EAGIAAADIPTSTSR	0	414-428	TRUE	8.306	730.317	Cmpd 1164, +MSn(730.32), 35.5 min	Q8YT49
												K|EAGIAAADIPTSTSR|G	EAGIAAADIPTSTSR	0	414-428	TRUE	7.616	730.339	Cmpd 1253, +MSn(730.34), 37.6 min	Q8YT49
												K|ELAEIVAAR|A	ELAEIVAAR	0	311-319	TRUE	8.91	486.259	Cmpd 1109, +MSn(486.26), 34.2 min	Q8YT49
												K|FDPENPQAYLK|S	FDPENPQAYLK	0	439-449	TRUE	10.648	661.318	Cmpd 1379, +MSn(661.32), 40.5 min	Q8YT49
												K|FDPENPQAYLK|S	FDPENPQAYLK	0	439-449	TRUE	7.769	441.186	Cmpd 1385, +MSn(441.19), 40.7 min	Q8YT49
												K|FDPENPQAYLK|S	FDPENPQAYLK	0	439-449	TRUE	7.999	661.308	Cmpd 1432, +MSn(661.31), 41.6 min	Q8YT49
												K|GLMEAQQWCDNFDNR|K	GLMEAQQWC[Cys_CAM]DNFDNR	1	295-309	TRUE	9.011	628.57	Cmpd 1552, +MSn(628.57), 44.3 min	Q8YT49
												K|GLMEAQQWCDNFDNR|K	GLMEAQQWC[Cys_CAM]DNFDNR	1	295-309	TRUE	7.879	628.562	Cmpd 1556, +MSn(628.56), 44.3 min	Q8YT49
												K|GLMEAQQWCDNFDNR|K	GLM[Oxidation_M]EAQQWC[Cys_CAM]DNFDNR	2	295-309	TRUE	7.59	633.913	Cmpd 1358, +MSn(633.91), 40.0 min	Q8YT49
												K|GLMEAQQWCDNFDNRK|E	GLMEAQQWC[Cys_CAM]DNFDNRK	1	295-310	TRUE	8.488	1006.34	Cmpd 1380, +MSn(1006.34), 40.6 min	Q8YT49
												K|GLMEAQQWCDNFDNRK|E	GLM[Oxidation_M]EAQQWC[Cys_CAM]DNFDNRK	2	295-310	TRUE	8.072	1014.33	Cmpd 1222, +MSn(1014.33), 36.9 min	Q8YT49
												K|GSVSYPYK|S	GSVSYPYK	0	360-367	TRUE	8.035	450.7	Cmpd 803, +MSn(450.70), 27.0 min	Q8YT49
												R|KELAEIVAAR|A	KELAEIVAAR	0	310-319	TRUE	8.717	550.271	Cmpd 975, +MSn(550.27), 31.2 min	Q8YT49
												K|LLTVPSAQTVANMK|T	LLTVPSAQTVANMK	0	221-234	TRUE	12.584	736.855	Cmpd 1054, +MSn(736.86), 33.0 min	Q8YT49
												K|LLTVPSAQTVANMK|T	LLTVPSAQTVANMK	0	221-234	TRUE	13.053	736.869	Cmpd 1063, +MSn(736.87), 33.1 min	Q8YT49
												K|LLTVPSAQTVANMK|T	LLTVPSAQTVANMK	0	221-234	TRUE	11.495	736.873	Cmpd 1452, +MSn(736.87), 42.1 min	Q8YT49
												K|LLTVPSAQTVANMK|T	LLTVPSAQTVANMK	0	221-234	TRUE	10.644	491.588	Cmpd 1455, +MSn(491.59), 42.2 min	Q8YT49
												K|LLTVPSAQTVANMK|T	LLTVPSAQTVANMK	0	221-234	TRUE	9.522	737.346	Cmpd 1499, +MSn(737.35), 43.2 min	Q8YT49
												K|LLTVPSAQTVANMK|T	LLTVPSAQTVANMK	0	221-234	TRUE	8.007	491.946	Cmpd 1505, +MSn(491.95), 43.3 min	Q8YT49
												K|LLTVPSAQTVANMK|T	LLTVPSAQTVANM[Oxidation_M]K	1	221-234	TRUE	7.816	744.389	Cmpd 1461, +MSn(744.39), 42.4 min	Q8YT49
												K|LLTVPSAQTVANMK|T	LLTVPSAQTVANM[Oxidation_M]K	1	221-234	TRUE	8.74	496.913	Cmpd 1211, +MSn(496.91), 36.7 min	Q8YT49
												K|LLTVPSAQTVANMK|T	LLTVPSAQTVANM[Oxidation_M]K	1	221-234	TRUE	12.613	744.862	Cmpd 1225, +MSn(744.86), 37.0 min	Q8YT49
												K|LLTVPSAQTVANMK|T	LLTVPSAQTVANM[Oxidation_M]K	1	221-234	TRUE	7.636	496.939	Cmpd 1270, +MSn(496.94), 37.9 min	Q8YT49
												K|LLTVPSAQTVANMK|T	LLTVPSAQTVANM[Oxidation_M]K	1	221-234	TRUE	9.643	496.914	Cmpd 1276, +MSn(496.91), 38.0 min	Q8YT49
												K|LLTVPSAQTVANMK|T	LLTVPSAQTVANM[Oxidation_M]K	1	221-234	TRUE	7.768	745.325	Cmpd 1182, +MSn(745.32), 35.9 min	Q8YT49
												K|LLTVPSAQTVANMK|T	LLTVPSAQTVANM[Oxidation_M]K	1	221-234	TRUE	10.027	745.352	Cmpd 1280, +MSn(745.35), 38.1 min	Q8YT49
												K|NHPEEYLAMR|S	NHPEEYLAMR	0	269-278	TRUE	8.554	630.277	Cmpd 639, +MSn(630.28), 23.4 min	Q8YT49
												K|NHPEEYLAMR|S	NHPEEYLAMR	0	269-278	TRUE	11.764	630.271	Cmpd 972, +MSn(630.27), 31.1 min	Q8YT49
												K|NHPEEYLAMR|S	NHPEEYLAM[Oxidation_M]R	1	269-278	TRUE	8.404	638.271	Cmpd 768, +MSn(638.27), 26.2 min	Q8YT49
												K|NHPEEYLAMR|S	NHPEEYLAM[Oxidation_M]R	1	269-278	TRUE	9.042	425.841	Cmpd 769, +MSn(425.84), 26.3 min	Q8YT49
												R|SDWVDQHPK|A	SDWVDQHPK	0	279-287	TRUE	8.237	555.712	Cmpd 820, +MSn(555.71), 27.5 min	Q8YT49
												R|SDWVDQHPK|A	SDWVDQHPK	0	279-287	TRUE	7.842	556.238	Cmpd 647, +MSn(556.24), 23.5 min	Q8YT49
												R|SDWVDQHPK|A	SDWVDQHPK	0	279-287	TRUE	9.738	556.238	Cmpd 694, +MSn(556.24), 24.6 min	Q8YT49
												R|SDWVDQHPK|A	SDWVDQHPK	0	279-287	TRUE	8.495	556.222	Cmpd 697, +MSn(556.22), 24.7 min	Q8YT49
												R|SDWVDQHPK|A	SDWVDQHPK	0	279-287	TRUE	8.306	556.232	Cmpd 748, +MSn(556.23), 25.7 min	Q8YT49
												R|SDWVDQHPK|A	SDWVDQHPK	0	279-287	TRUE	9.141	556.23	Cmpd 752, +MSn(556.23), 25.8 min	Q8YT49
												R|SMAALYWK|D	SMAALYWK	0	349-356	TRUE	11.317	485.239	Cmpd 1426, +MSn(485.24), 41.4 min	Q8YT49
												R|SMAALYWK|D	SM[Oxidation_M]AALYWK	1	349-356	TRUE	7.808	493.235	Cmpd 1169, +MSn(493.23), 35.6 min	Q8YT49
												R|SMAALYWKDEK|G	SMAALYWKDEK	0	349-359	TRUE	7.835	671.273	Cmpd 818, +MSn(671.27), 27.4 min	Q8YT49
												R|SMAALYWKDEK|G	SMAALYWKDEK	0	349-359	TRUE	11.568	671.306	Cmpd 1180, +MSn(671.31), 35.9 min	Q8YT49
												R|SMAALYWKDEK|G	SM[Oxidation_M]AALYWKDEK	1	349-359	TRUE	11.367	679.318	Cmpd 956, +MSn(679.32), 30.7 min	Q8YT49
												K|YGLTNVELSK|Q	YGLTNVELSK	0	88-97	TRUE	11.987	562.211	Cmpd 1194, +MSn(562.21), 36.3 min	Q8YT49
												K|YGLTNVELSK|Q	YGLTNVELSK	0	88-97	TRUE	12.314	562.295	Cmpd 1244, +MSn(562.30), 37.4 min	Q8YT49
												K|YGLTNVELSK|Q	YGLTNVELSK	0	88-97	TRUE	12.247	562.299	Cmpd 1248, +MSn(562.30), 37.5 min	Q8YT49
												K|YGLTNVELSK|Q	YGLTNVELSK	0	88-97	TRUE	10.056	562.299	Cmpd 1296, +MSn(562.30), 38.5 min	Q8YT49
												K|YGLTNVELSK|Q	YGLTNVELSK	0	88-97	TRUE	10.184	562.274	Cmpd 1301, +MSn(562.27), 38.6 min	Q8YT49
												K|YGLTNVELSK|Q	YGLTNVELSK	0	88-97	TRUE	11.8	562.262	Cmpd 1305, +MSn(562.26), 38.7 min	Q8YT49
												K|YGLTNVELSK|Q	YGLTNVELSK	0	88-97	TRUE	9.869	562.284	Cmpd 1348, +MSn(562.28), 39.8 min	Q8YT49
												K|YGLTNVELSK|Q	YGLTNVELSK	0	88-97	TRUE	9.9	562.286	Cmpd 1359, +MSn(562.29), 40.1 min	Q8YT49
												K|YGLTNVELSK|Q	YGLTNVELSK	0	88-97	TRUE	8.356	562.295	Cmpd 1362, +MSn(562.30), 40.1 min	Q8YT49
Q8YVM4	Q8YVM4_NOSS1	Substrate-binding protein of ABC transporter	233.87	29.68	16	10	0		1	Q9L3S6	47683.2	R|AAAYGQTIDAPEGK|V	AAAYGQTIDAPEGK	0	360-373	FALSE	11.24	696.314	Cmpd 851, +MSn(696.31), 28.3 min	Q9L3S6,Q8YVM4
												K|DHMLWYPVQYEGQECSK|N	DHMLWYPVQYEGQEC[Cys_CAM]SK	1	146-162	FALSE	10.353	724.335	Cmpd 1559, +MSn(724.34), 44.4 min	Q9L3S6,Q8YVM4
												K|DHMLWYPVQYEGQECSK|N	DHM[Oxidation_M]LWYPVQYEGQEC[Cys_CAM]SK	2	146-162	FALSE	9.807	729.277	Cmpd 1409, +MSn(729.28), 41.1 min	Q9L3S6,Q8YVM4
												K|EINAAGGVLGK|Q	EINAAGGVLGK	0	84-94	TRUE	9.522	514.752	Cmpd 963, +MSn(514.75), 30.9 min	Q8YVM4
												K|GAGLTPDKHPSMSVSIAEEEVK|A	GAGLTPDKHPSMSVSIAEEEVK	0	266-287	FALSE	8.738	761.282	Cmpd 1210, +MSn(761.28), 36.7 min	Q9L3S6,Q8YVM4
												K|GFACDWSDPGK|G	GFAC[Cys_CAM]DWSDPGK	1	421-431	FALSE	9.188	620.251	Cmpd 1189, +MSn(620.25), 36.1 min	Q9L3S6,Q8YVM4
												K|GHYAAWNYFQTVDTPANK|K	GHYAAWNYFQTVDTPANK	0	296-313	TRUE	8.281	694.94	Cmpd 1534, +MSn(694.94), 43.9 min	Q8YVM4
												K|IGILHSLSGTMSISEK|S	IGILHSLSGTMSISEK	0	57-72	TRUE	9.083	558.297	Cmpd 1510, +MSn(558.30), 43.4 min	Q8YVM4
												K|IGILHSLSGTMSISEK|S	IGILHSLSGTMSISEK	0	57-72	TRUE	7.831	836.934	Cmpd 1520, +MSn(836.93), 43.6 min	Q8YVM4
												K|IGILHSLSGTMSISEK|S	IGILHSLSGTMSISEK	0	57-72	TRUE	8.571	558.68	Cmpd 1515, +MSn(558.68), 43.5 min	Q8YVM4
												K|IGILHSLSGTMSISEK|S	IGILHSLSGTM[Oxidation_M]SISEK	1	57-72	TRUE	9.545	844.89	Cmpd 1302, +MSn(844.89), 38.6 min	Q8YVM4
												K|IGILHSLSGTMSISEK|S	IGILHSLSGTM[Oxidation_M]SISEK	1	57-72	TRUE	8.089	563.974	Cmpd 1300, +MSn(563.97), 38.6 min	Q8YVM4
												R|KNVKPVFESK|D	KNVKPVFESK	0	136-145	FALSE	9.552	588.327	Cmpd 585, +MSn(588.33), 22.2 min	Q9L3S6,Q8YVM4
												R|KNVKPVFESK|D	KNVKPVFESK	0	136-145	FALSE	7.953	392.552	Cmpd 586, +MSn(392.55), 22.2 min	Q9L3S6,Q8YVM4
												K|NVKPVFESK|D	NVKPVFESK	0	137-145	FALSE	7.755	524.283	Cmpd 733, +MSn(524.28), 25.4 min	Q9L3S6,Q8YVM4
												K|VTVNTNHHISK|I	VTVNTNHHISK	0	374-384	FALSE	10.36	625.312	Cmpd 457, +MSn(625.31), 19.5 min	Q9L3S6,Q8YVM4
Q8YNM5	Q8YNM5_NOSS1	L-sorbosone dehydrogenase	221.889	22.54	9	9	0		0		49217.2	K|APQVVSIPQKPVLK|V	APQVVSIPQKPVLK	0	82-95	TRUE	9.612	752.411	Cmpd 1173, +MSn(752.41), 35.7 min	Q8YNM5
												R|ASVQVMNLDGSQK|Q	ASVQVM[Oxidation_M]NLDGSQK	1	241-253	TRUE	11.54	696.783	Cmpd 806, +MSn(696.78), 27.0 min	Q8YNM5
												K|ELYTTVNER|D	ELYTTVNER	0	274-282	TRUE	9.82	562.765	Cmpd 844, +MSn(562.76), 28.1 min	Q8YNM5
												K|IADLPGGGYNQHWTR|N	IADLPGGGYNQHWTR	0	198-212	TRUE	7.763	842.837	Cmpd 1200, +MSn(842.84), 36.4 min	Q8YNM5
												R|NPVGLDFHPVTK|E	NPVGLDFHPVTK	0	262-273	TRUE	14.097	662.344	Cmpd 1195, +MSn(662.34), 36.3 min	Q8YNM5
												K|QLYVSVGSR|S	QLYVSVGSR	0	222-230	TRUE	9.84	504.75	Cmpd 995, +MSn(504.75), 31.6 min	Q8YNM5
												K|QTFAFGLR|N	QTFAFGLR	0	254-261	TRUE	9.523	470.24	Cmpd 1453, +MSn(470.24), 42.1 min	Q8YNM5
												R|SNVDEEELPR|A	SNVDEEELPR	0	231-240	TRUE	12.368	594.262	Cmpd 842, +MSn(594.26), 28.1 min	Q8YNM5
												K|VVFVPFNSQGR|P	VVFVPFNSQGR	0	384-394	TRUE	9.66	625.32	Cmpd 1451, +MSn(625.32), 42.0 min	Q8YNM5
Q8YPR1	PGK_NOSS1	Phosphoglycerate kinase	208.843	24.25	9	8	0		0		42441.5	R|AALPTIQDLTQK|G	AALPTIQDLTQK	0	43-54	TRUE	8.577	649.856	Cmpd 1542, +MSn(649.86), 44.0 min	Q8YPR1
												R|LSELLGQEVIK|T	LSELLGQEVIK	0	83-93	TRUE	10.881	614.893	Cmpd 1458, +MSn(614.89), 42.3 min	Q8YPR1
												K|SLVEEDKLELAK|S	SLVEEDKLELAK	0	240-251	TRUE	9.861	687.367	Cmpd 1166, +MSn(687.37), 35.5 min	Q8YPR1
												K|TDDSIGDEVAAK|V	TDDSIGDEVAAK	0	94-105	TRUE	11.269	610.751	Cmpd 809, +MSn(610.75), 27.1 min	Q8YPR1
												K|TGTTTIIGGGDSVAAVEK|V	TGTTTIIGGGDSVAAVEK	0	348-365	TRUE	11.384	838.874	Cmpd 1193, +MSn(838.87), 36.2 min	Q8YPR1
												K|TVASLSAADISGK|R	TVASLSAADISGK	0	5-17	TRUE	13.459	610.32	Cmpd 1094, +MSn(610.32), 33.8 min	Q8YPR1
												K|VFQAALADTK|T	VFQAALADTK	0	306-315	TRUE	10.817	532.25	Cmpd 1017, +MSn(532.25), 32.1 min	Q8YPR1
												K|VILASHFGR|P	VILASHFGR	0	58-66	TRUE	11.262	500.229	Cmpd 1014, +MSn(500.23), 32.0 min	Q8YPR1
												K|VILASHFGR|P	VILASHFGR	0	58-66	TRUE	9.201	500.233	Cmpd 1018, +MSn(500.23), 32.1 min	Q8YPR1
Q44292	NRTA_NOSS1	Nitrate transport protein NrtA	186.252	19.32	11	8	0		0		48475.5	K|AIGVADAEIPASSSR|G	AIGVADAEIPASSSR	0	398-412	TRUE	10.832	722.338	Cmpd 1124, +MSn(722.34), 34.6 min	Q44292
												K|AIGVADAEIPASSSR|G	AIGVADAEIPASSSR	0	398-412	TRUE	10.576	722.321	Cmpd 1130, +MSn(722.32), 34.7 min	Q44292
												K|FKELNVNLESK|S	FKELNVNLESK	0	156-166	TRUE	8.688	660.84	Cmpd 1128, +MSn(660.84), 34.7 min	Q44292
												K|FWADNASYPYK|S	FWADNASYPYK	0	347-357	TRUE	10.577	681.287	Cmpd 1346, +MSn(681.29), 39.7 min	Q44292
												R|GVETFFDGVK|F	GVETFFDGVK	0	413-422	TRUE	9.495	549.778	Cmpd 1526, +MSn(549.78), 43.7 min	Q44292
												R|LNTNGQAISVAEK|F	LNTNGQAISVAEK	0	143-155	TRUE	12.919	672.841	Cmpd 866, +MSn(672.84), 28.6 min	Q44292
												R|LNTNGQAISVAEK|F	LNTNGQAISVAEK	0	143-155	TRUE	9.461	673.297	Cmpd 900, +MSn(673.30), 29.5 min	Q44292
												K|VQDIVNQVNK|E	VQDIVNQVNK	0	379-388	TRUE	9.589	578.806	Cmpd 837, +MSn(578.81), 27.9 min	Q44292
												K|VQDIVNQVNKEDLWK|K	VQDIVNQVNKEDLWK	0	379-393	TRUE	8.482	914.376	Cmpd 1428, +MSn(914.38), 41.5 min	Q44292
												K|YGMTDIEVIK|Q	YGMTDIEVIK	0	87-96	TRUE	10.815	584.757	Cmpd 1457, +MSn(584.76), 42.3 min	Q44292
												K|YGMTDIEVIK|Q	YGM[Oxidation_M]TDIEVIK	1	87-96	TRUE	9.307	592.802	Cmpd 1153, +MSn(592.80), 35.2 min	Q44292
Q8YRU9	TKT_NOSS1	Transketolase	178.411	13.13	9	8	0		0		72070.6	K|AKYPQEAAEFER|Y	AKYPQEAAEFER	0	324-335	TRUE	8.483	480.204	Cmpd 940, +MSn(480.20), 30.3 min	Q8YRU9
												R|FGASAPGGVCLEK|F	FGASAPGGVC[Cys_CAM]LEK	1	641-653	TRUE	10.259	646.694	Cmpd 1123, +MSn(646.69), 34.5 min	Q8YRU9
												R|LAVEAASSFGWHK|Y	LAVEAASSFGWHK	0	615-627	TRUE	9.277	701.826	Cmpd 1326, +MSn(701.83), 39.3 min	Q8YRU9
												K|NNAPTLLAFTR|Q	NNAPTLLAFTR	0	518-528	TRUE	10.056	609.317	Cmpd 1566, +MSn(609.32), 44.6 min	Q8YRU9
												R|QNVPNLAGTSIDDVAK|G	QNVPNLAGTSIDDVAK	0	529-544	TRUE	14.562	821.361	Cmpd 1352, +MSn(821.36), 39.9 min	Q8YRU9
												K|VLPSYTPEDK|G	VLPSYTPEDK	0	348-357	TRUE	8.917	574.789	Cmpd 935, +MSn(574.79), 30.2 min	Q8YRU9
												K|YIGSEGDAVTIDR|F	YIGSEGDAVTIDR	0	628-640	TRUE	13.699	698.309	Cmpd 1069, +MSn(698.31), 33.3 min	Q8YRU9
												K|YPQEAAEFER|Y	YPQEAAEFER	0	326-335	TRUE	8.836	620.278	Cmpd 1021, +MSn(620.28), 32.2 min	Q8YRU9
												K|YPQEAAEFER|Y	YPQEAAEFER	0	326-335	TRUE	8.283	620.274	Cmpd 1023, +MSn(620.27), 32.2 min	Q8YRU9
Q8YVY4	Q8YVY4_NOSS1	Alr1834 protein	174.122	24.49	10	8	0		0		44800.6	K|AFVQAFEK|L	AFVQAFEK	0	215-222	TRUE	8.546	470.233	Cmpd 1175, +MSn(470.23), 35.8 min	Q8YVY4
												R|DVSSAPGVEVTDVCEGLK|L	DVSSAPGVEVTDVC[Cys_CAM]EGLK	1	375-392	TRUE	7.906	621.267	Cmpd 1431, +MSn(621.27), 41.6 min	Q8YVY4
												R|DVSSAPGVEVTDVCEGLK|L	DVSSAPGVEVTDVC[Cys_CAM]EGLK	1	375-392	TRUE	8.092	931.375	Cmpd 1434, +MSn(931.37), 41.6 min	Q8YVY4
												K|FIASGIIGTVPGSDGK|G	FIASGIIGTVPGSDGK	0	308-323	TRUE	10.112	759.866	Cmpd 1549, +MSn(759.87), 44.2 min	Q8YVY4
												K|GDFNGFWAR|T	GDFNGFWAR	0	167-175	TRUE	8.111	535.724	Cmpd 1525, +MSn(535.72), 43.7 min	Q8YVY4
												K|IRDVSSAPGVEVTDVCEGLK|L	IRDVSSAPGVEVTDVC[Cys_CAM]EGLK	1	373-392	TRUE	8.365	710.999	Cmpd 1313, +MSn(711.00), 38.9 min	Q8YVY4
												K|SAYQQGVAQGVQIMLTDGMK|S	SAYQQGVAQGVQIM[Oxidation_M]LTDGM[Oxidation_M]K	2	273-292	TRUE	8.368	719.625	Cmpd 1360, +MSn(719.62), 40.1 min	Q8YVY4
												R|TVPPDSYQGPALAELANK|K	TVPPDSYQGPALAELANK	0	176-193	TRUE	7.714	624.292	Cmpd 1462, +MSn(624.29), 42.4 min	Q8YVY4
												R|VSTIVINNDYGVGFEK|A	VSTIVINNDYGVGFEK	0	199-214	TRUE	13.524	877.868	Cmpd 1562, +MSn(877.87), 44.5 min	Q8YVY4
												R|VSTIVINNDYGVGFEK|A	VSTIVINNDYGVGFEK	0	199-214	TRUE	8.263	585.605	Cmpd 1563, +MSn(585.60), 44.5 min	Q8YVY4
Q8YRB0	ENO_NOSS1	Enolase	151.209	16.55	8	6	0		0		45965.1	R|AGAESLGIPLYR|Y	AGAESLGIPLYR	0	126-137	TRUE	9.678	623.843	Cmpd 1523, +MSn(623.84), 43.6 min	Q8YRB0
												K|AGNAILIK|L	AGNAILIK	0	333-340	TRUE	8.655	400.222	Cmpd 930, +MSn(400.22), 30.1 min	Q8YRB0
												K|AVHNVNEILAPK|L	AVHNVNEILAPK	0	72-83	TRUE	12.445	652.832	Cmpd 994, +MSn(652.83), 31.6 min	Q8YRB0
												R|AVYAGAVGLGPK|-	AVYAGAVGLGPK	0	418-429	TRUE	12.585	551.784	Cmpd 1112, +MSn(551.78), 34.3 min	Q8YRB0
												R|SGETEDTTIADLAVATR|A	SGETEDTTIADLAVATR	0	370-386	TRUE	9.35	583.923	Cmpd 1487, +MSn(583.92), 42.9 min	Q8YRB0
												R|SGETEDTTIADLAVATR|A	SGETEDTTIADLAVATR	0	370-386	TRUE	13.448	875.363	Cmpd 1488, +MSn(875.36), 42.9 min	Q8YRB0
												R|TMIALDGSGNK|S	TM[Oxidation_M]IALDGSGNK	1	98-108	TRUE	11.258	561.755	Cmpd 749, +MSn(561.76), 25.8 min	Q8YRB0
												R|TMIALDGSGNK|S	TM[Oxidation_M]IALDGSGNK	1	98-108	TRUE	9.938	561.755	Cmpd 753, +MSn(561.76), 25.9 min	Q8YRB0
Q8Z0G4	Q8Z0G4_NOSS1	Alr0132 protein	88.996	15.77	4	4	0		0		46552.5	R|FLPNQPGNLAAGGR|L	FLPNQPGNLAAGGR	0	234-247	TRUE	9.025	706.294	Cmpd 1125, +MSn(706.29), 34.6 min	Q8Z0G4
												R|FNHEAVAVDPATGIVYQTEDR|G	FNHEAVAVDPATGIVYQTEDR	0	206-226	TRUE	9.992	777.971	Cmpd 1371, +MSn(777.97), 40.3 min	Q8Z0G4
												R|GGTTTMVVGANR|Q	GGTTTMVVGANR	0	124-135	TRUE	9.934	582.267	Cmpd 761, +MSn(582.27), 26.0 min	Q8Z0G4
												R|IGNISNIAGSVNTAGGFSVGQK|W	IGNISNIAGSVNTAGGFSVGQK	0	253-274	TRUE	11.494	697.639	Cmpd 1568, +MSn(697.64), 44.7 min	Q8Z0G4
P00964	GLNA_NOSS1	Glutamine synthetase	59.85	10.13	4	3	0		0		53136.5	K|EGTADKPNLAYKPR|F	EGTADKPNLAYKPR	0	165-178	TRUE	8.375	520.566	Cmpd 704, +MSn(520.57), 24.8 min	P00964
												K|HHHEVATGGQCELGFR|F	HHHEVATGGQC[Cys_CAM]ELGFR	1	213-228	TRUE	11.885	612.263	Cmpd 823, +MSn(612.26), 27.5 min	P00964
												K|HHHEVATGGQCELGFR|F	HHHEVATGGQC[Cys_CAM]ELGFR	1	213-228	TRUE	10.867	612.252	Cmpd 826, +MSn(612.25), 27.6 min	P00964
												R|LVPGYEAPVNLAYSQGNR|S	LVPGYEAPVNLAYSQGNR	0	326-343	TRUE	9.52	649.976	Cmpd 1481, +MSn(649.98), 42.7 min	P00964
Q8YXA2	LEU3_NOSS1	3-isopropylmalate dehydrogenase	29.701	6.35	2	2	0		0		38769.5	R|ELTGGIYFGKPR|G	ELTGGIYFGKPR	0	137-148	TRUE	7.8	669.353	Cmpd 1217, +MSn(669.35), 36.8 min	Q8YXA2
												R|GIFTTETGEKR|G	GIFTTETGEKR	0	149-159	TRUE	8.611	619.781	Cmpd 865, +MSn(619.78), 28.6 min	Q8YXA2

## Sheet: Band 8
AC	ID	Description	Protein Score	% Coverage	#Peptides	#Uniq Sequences	#Ambiguous Prots	Ambiguous Prots	#Sub-Prots	Sub-Prots	Protein Mass (Da)	Sequence	Sequence + PTMs	#PTMs	Position (to mature prot.)	Proteotypic	z-score	Experimental Mass (m/z)	Spectrum Description	Ref Proteins
Q8YNJ0	Q8YNJ0_NOSS1	Phosphate-binding periplasmic protein of phosphate ABC transporter	307.389	32.14	23	11	0		0		41342.8	K|AANPNVNLPSQPITVVYR|S	AANPNVNLPSQPITVVYR	0	182-199	TRUE	10.126	976.989	Cmpd 1544, +MSn(976.99), 43.1 min	Q8YNJ0
												K|AANPNVNLPSQPITVVYR|S	AANPNVNLPSQPITVVYR	0	182-199	TRUE	10.248	651.709	Cmpd 1541, +MSn(651.71), 43.0 min	Q8YNJ0
												K|AANPNVNLPSQPITVVYR|S	AANPNVNLPSQPITVVYR	0	182-199	TRUE	8.748	651.694	Cmpd 1593, +MSn(651.69), 44.1 min	Q8YNJ0
												K|AMEAAIEYALTEGQK|I	AMEAAIEYALTEGQK	0	336-350	TRUE	9.445	542.275	Cmpd 1208, +MSn(542.27), 35.8 min	Q8YNJ0
												K|AMEAAIEYALTEGQK|I	AMEAAIEYALTEGQK	0	336-350	TRUE	12.679	812.842	Cmpd 1210, +MSn(812.84), 35.8 min	Q8YNJ0
												K|AMEAAIEYALTEGQK|I	AM[Oxidation_M]EAAIEYALTEGQK	1	336-350	TRUE	9.442	547.613	Cmpd 1462, +MSn(547.61), 41.3 min	Q8YNJ0
												K|AMEAAIEYALTEGQK|I	AM[Oxidation_M]EAAIEYALTEGQK	1	336-350	TRUE	14.341	820.892	Cmpd 1465, +MSn(820.89), 41.3 min	Q8YNJ0
												K|GNEGVTAQIK|Q	GNEGVTAQIK	0	240-249	TRUE	10.71	508.785	Cmpd 689, +MSn(508.79), 23.6 min	Q8YNJ0
												K|HLAAVSPEWK|S	HLAAVSPEWK	0	212-221	TRUE	10.361	569.307	Cmpd 1016, +MSn(569.31), 31.3 min	Q8YNJ0
												K|HLAAVSPEWK|S	HLAAVSPEWK	0	212-221	TRUE	9.804	569.302	Cmpd 1022, +MSn(569.30), 31.4 min	Q8YNJ0
												K|IKTWDAPEIK|A	IKTWDAPEIK	0	172-181	TRUE	8.187	600.826	Cmpd 1105, +MSn(600.83), 33.4 min	Q8YNJ0
												K|QNNISYATLENK|A	QNNISYATLENK	0	265-276	TRUE	12.692	697.81	Cmpd 1049, +MSn(697.81), 32.1 min	Q8YNJ0
												K|QNNISYATLENK|A	QNNISYATLENK	0	265-276	TRUE	9.585	698.343	Cmpd 1095, +MSn(698.34), 33.2 min	Q8YNJ0
												K|QTQGAIGYIEYGYAK|Q	QTQGAIGYIEYGYAK	0	250-264	TRUE	15.172	831.407	Cmpd 1463, +MSn(831.41), 41.3 min	Q8YNJ0
												K|QTQGAIGYIEYGYAK|Q	QTQGAIGYIEYGYAK	0	250-264	TRUE	11.482	554.607	Cmpd 1464, +MSn(554.61), 41.3 min	Q8YNJ0
												K|QTQGAIGYIEYGYAK|Q	QTQGAIGYIEYGYAK	0	250-264	TRUE	11.155	831.389	Cmpd 1520, +MSn(831.39), 42.5 min	Q8YNJ0
												R|SDGSGTTGVFTK|H	SDGSGTTGVFTK	0	200-211	TRUE	12.393	578.779	Cmpd 771, +MSn(578.78), 25.5 min	Q8YNJ0
												K|SVSWPVGVGGK|G	SVSWPVGVGGK	0	229-239	TRUE	8.693	536.806	Cmpd 1295, +MSn(536.81), 37.7 min	Q8YNJ0
												K|SVSWPVGVGGK|G	SVSWPVGVGGK	0	229-239	TRUE	7.916	536.809	Cmpd 1343, +MSn(536.81), 38.8 min	Q8YNJ0
												K|TATVADQISPEYK|I	TATVADQISPEYK	0	368-380	TRUE	12.186	711.847	Cmpd 1023, +MSn(711.85), 31.5 min	Q8YNJ0
												K|TATVADQISPEYK|I	TATVADQISPEYK	0	368-380	TRUE	9.791	474.879	Cmpd 1026, +MSn(474.88), 31.5 min	Q8YNJ0
												K|TATVADQISPEYK|I	TATVADQISPEYK	0	368-380	TRUE	9.842	711.835	Cmpd 1069, +MSn(711.84), 32.6 min	Q8YNJ0
												K|TWDAPEIK|A	TWDAPEIK	0	174-181	TRUE	7.558	480.262	Cmpd 1137, +MSn(480.26), 34.2 min	Q8YNJ0
Q8YUM5	ILVC_NOSS1	Ketol-acid reductoisomerase	188.55	19.94	14	8	0		0		36011	K|AQAAGLTVK|N	AQAAGLTVK	0	57-65	TRUE	8.248	429.736	Cmpd 687, +MSn(429.74), 23.6 min	Q8YUM5
												K|AQAAGLTVK|N	AQAAGLTVK	0	57-65	TRUE	7.799	429.749	Cmpd 691, +MSn(429.75), 23.6 min	Q8YUM5
												R|DSISNTAEYGDYTR|G	DSISNTAEYGDYTR	0	249-262	TRUE	13.579	796.292	Cmpd 1025, +MSn(796.29), 31.5 min	Q8YUM5
												R|GGVLETTFR|E	GGVLETTFR	0	177-185	TRUE	9.807	490.275	Cmpd 1203, +MSn(490.28), 35.7 min	Q8YUM5
												K|GPGHLVR|R	GPGHLVR	0	132-138	TRUE	7.999	368.21	Cmpd 478, +MSn(368.21), 19.1 min	Q8YUM5
												K|MRDSISNTAEYGDYTR|G	M[Oxidation_M]RDSISNTAEYGDYTR	1	247-262	TRUE	10.388	632.277	Cmpd 919, +MSn(632.28), 28.9 min	Q8YUM5
												K|MRDSISNTAEYGDYTR|G	M[Oxidation_M]RDSISNTAEYGDYTR	1	247-262	TRUE	11.569	632.28	Cmpd 921, +MSn(632.28), 29.0 min	Q8YUM5
												R|QEAEHPIEEVGK|D	QEAEHPIEEVGK	0	308-319	TRUE	8.391	683.335	Cmpd 669, +MSn(683.34), 23.1 min	Q8YUM5
												R|RQEAEHPIEEVGK|D	RQEAEHPIEEVGK	0	307-319	TRUE	8.402	507.93	Cmpd 602, +MSn(507.93), 21.7 min	Q8YUM5
												R|RQEAEHPIEEVGK|D	RQEAEHPIEEVGK	0	307-319	TRUE	9.59	761.366	Cmpd 603, +MSn(761.37), 21.7 min	Q8YUM5
												R|RQEAEHPIEEVGK|D	RQEAEHPIEEVGK	0	307-319	TRUE	9.697	507.924	Cmpd 605, +MSn(507.92), 21.8 min	Q8YUM5
												K|VLSEIQSGQFAR|E	VLSEIQSGQFAR	0	278-289	TRUE	12.62	667.874	Cmpd 1173, +MSn(667.87), 35.0 min	Q8YUM5
												K|VLSEIQSGQFAR|E	VLSEIQSGQFAR	0	278-289	TRUE	9.79	445.584	Cmpd 1176, +MSn(445.58), 35.0 min	Q8YUM5
												K|VLSEIQSGQFAR|E	VLSEIQSGQFAR	0	278-289	TRUE	7.647	668.363	Cmpd 1226, +MSn(668.36), 36.2 min	Q8YUM5
P58561	TAL_NOSS1	Transaldolase	135.117	19.88	7	6	0		0		36177.7	K|AATLDIDKISIDK|A	AATLDIDKISIDK	0	272-284	TRUE	8.92	701.896	Cmpd 1341, +MSn(701.90), 38.7 min	P58561
												R|DATTNPSLITAAAK|M	DATTNPSLITAAAK	0	32-45	TRUE	8.708	687.374	Cmpd 1089, +MSn(687.37), 33.1 min	P58561
												R|DATTNPSLITAAAK|M	DATTNPSLITAAAK	0	32-45	TRUE	9.798	687.369	Cmpd 1096, +MSn(687.37), 33.2 min	P58561
												K|IASTWEGIK|A	IASTWEGIK	0	137-145	TRUE	8.434	502.762	Cmpd 1155, +MSn(502.76), 34.6 min	P58561
												K|ILQIIPGR|V	ILQIIPGR	0	89-96	TRUE	9.644	455.275	Cmpd 1360, +MSn(455.28), 39.1 min	P58561
												R|LSYDTEATITK|A	LSYDTEATITK	0	105-115	TRUE	13.768	621.319	Cmpd 1004, +MSn(621.32), 31.0 min	P58561
												R|MAYDKLDEGIK|G	M[Oxidation_M]AYDKLDEGIK	1	296-306	TRUE	8.167	649.833	Cmpd 908, +MSn(649.83), 28.7 min	P58561
Q8YSY1	Q8YSY1_NOSS1	Alr2948 protein	119.707	15.22	7	5	0		0		35883.2	K|AHQLLESGSIAGK|I	AHQLLESGSIAGK	0	315-327	TRUE	12.336	655.87	Cmpd 903, +MSn(655.87), 28.5 min	Q8YSY1
												K|AHQLLESGSIAGK|I	AHQLLESGSIAGK	0	315-327	TRUE	8.559	437.57	Cmpd 907, +MSn(437.57), 28.6 min	Q8YSY1
												K|GAIVSTTVGSEDK|A	GAIVSTTVGSEDK	0	171-183	TRUE	12.246	632.34	Cmpd 837, +MSn(632.34), 27.0 min	Q8YSY1
												K|LKGAIVSTTVGSEDK|A	LKGAIVSTTVGSEDK	0	169-183	TRUE	9.284	752.883	Cmpd 895, +MSn(752.88), 28.3 min	Q8YSY1
												R|LVAAGINPIDTK|L	LVAAGINPIDTK	0	36-47	TRUE	11.252	606.384	Cmpd 1214, +MSn(606.38), 35.9 min	Q8YSY1
												R|LVAAGINPIDTK|L	LVAAGINPIDTK	0	36-47	TRUE	8.78	404.569	Cmpd 1217, +MSn(404.57), 36.0 min	Q8YSY1
												K|QLGADHVILYK|N	QLGADHVILYK	0	189-199	TRUE	9.658	628.869	Cmpd 1117, +MSn(628.87), 33.8 min	Q8YSY1
P58554	G3P2_NOSS1	Glyceraldehyde-3-phosphate dehydrogenase 2	109.119	15.43	6	5	0		0		36910	R|AAAINIVPTSTGAAK|A	AAAINIVPTSTGAAK	0	202-216	TRUE	9.145	692.878	Cmpd 1148, +MSn(692.88), 34.4 min	P58554
												R|ENTNIELVAVNDTSDPR|T	ENTNIELVAVNDTSDPR	0	24-40	TRUE	10.854	629.642	Cmpd 1320, +MSn(629.64), 38.3 min	P58554
												R|ENTNIELVAVNDTSDPR|T	ENTNIELVAVNDTSDPR	0	24-40	TRUE	11.856	943.919	Cmpd 1321, +MSn(943.92), 38.3 min	P58554
												K|KVLITAPGK|N	KVLITAPGK	0	118-126	TRUE	9.334	463.771	Cmpd 767, +MSn(463.77), 25.4 min	P58554
												R|TITEEVNQALK|D	TITEEVNQALK	0	254-264	TRUE	10.408	623.351	Cmpd 1271, +MSn(623.35), 37.2 min	P58554
												K|VLITAPGK|N	VLITAPGK	0	119-126	TRUE	9.057	399.736	Cmpd 892, +MSn(399.74), 28.2 min	P58554
P06540	ATPB_NOSS1	ATP synthase subunit beta	98.254	15.35	8	5	0		0		52016.3	R|GLEVVDTGAPISVPVGK|A	GLEVVDTGAPISVPVGK	0	78-94	TRUE	10.802	819.432	Cmpd 1590, +MSn(819.43), 44.0 min	P06540
												R|GLEVVDTGAPISVPVGK|A	GLEVVDTGAPISVPVGK	0	78-94	TRUE	7.257	546.608	Cmpd 1598, +MSn(546.61), 44.2 min	P06540
												R|GLEVVDTGAPISVPVGK|A	GLEVVDTGAPISVPVGK	0	78-94	TRUE	9.548	547.005	Cmpd 1592, +MSn(547.01), 44.1 min	P06540
												K|IGLFGGAGVGK|T	IGLFGGAGVGK	0	158-168	TRUE	8.316	488.309	Cmpd 1403, +MSn(488.31), 40.0 min	P06540
												K|LTELETKPSVFETGIK|V	LTELETKPSVFETGIK	0	129-144	TRUE	7.769	597.997	Cmpd 1391, +MSn(598.00), 39.8 min	P06540
												R|MPSAVGYQPTLGTDVGQLQER|I	M[Oxidation_M]PSAVGYQPTLGTDVGQLQER	1	282-302	TRUE	10.188	754.989	Cmpd 1452, +MSn(754.99), 41.0 min	P06540
												R|MPSAVGYQPTLGTDVGQLQER|I	M[Oxidation_M]PSAVGYQPTLGTDVGQLQER	1	282-302	TRUE	8.462	754.996	Cmpd 1454, +MSn(755.00), 41.1 min	P06540
												K|VVDLLTPYR|R	VVDLLTPYR	0	145-153	TRUE	7.811	538.312	Cmpd 1509, +MSn(538.31), 42.3 min	P06540
Q8YQC4	DCUP_NOSS1	Uroporphyrinogen decarboxylase	96.988	12.86	7	4	0		0		38819.7	K|GPIIHAPIR|T	GPIIHAPIR	0	97-105	TRUE	10.474	487.3	Cmpd 950, +MSn(487.30), 29.7 min	Q8YQC4
												K|GPIIHAPIR|T	GPIIHAPIR	0	97-105	TRUE	10.388	325.192	Cmpd 951, +MSn(325.19), 29.7 min	Q8YQC4
												M|GVTSTAPHLLR|A	GVTSTAPHLLR	0	2-12	TRUE	10.198	576.35	Cmpd 952, +MSn(576.35), 29.8 min	Q8YQC4
												K|LADAIAIYAR|Y	LADAIAIYAR	0	186-195	TRUE	12.177	538.813	Cmpd 1379, +MSn(538.81), 39.5 min	Q8YQC4
												K|LADAIAIYAR|Y	LADAIAIYAR	0	186-195	TRUE	7.782	1076.56	Cmpd 1382, +MSn(1076.56), 39.5 min	Q8YQC4
												K|VQGNLDPGVLYASK|Q	VQGNLDPGVLYASK	0	287-300	TRUE	13.062	730.881	Cmpd 1292, +MSn(730.88), 37.6 min	Q8YQC4
												K|VQGNLDPGVLYASK|Q	VQGNLDPGVLYASK	0	287-300	TRUE	10.109	487.595	Cmpd 1298, +MSn(487.59), 37.7 min	Q8YQC4
Q8YMM6	OTC_NOSS1	Ornithine carbamoyltransferase	50.688	9.48	4	2	0		0		33401.1	R|GEEITEEVIEGSQSR|V	GEEITEEVIEGSQSR	0	269-283	TRUE	9.995	554.936	Cmpd 1261, +MSn(554.94), 36.9 min	Q8YMM6
												R|GEEITEEVIEGSQSR|V	GEEITEEVIEGSQSR	0	269-283	TRUE	12.573	831.877	Cmpd 1264, +MSn(831.88), 37.0 min	Q8YMM6
												R|GEEITEEVIEGSQSR|V	GEEITEEVIEGSQSR	0	269-283	TRUE	9.484	831.857	Cmpd 1268, +MSn(831.86), 37.1 min	Q8YMM6
												K|TEILLTNDPDLATK|G	TEILLTNDPDLATK	0	202-215	TRUE	13.011	772.385	Cmpd 1437, +MSn(772.38), 40.6 min	Q8YMM6
P00964	GLNA_NOSS1	Glutamine synthetase	46.615	8.44	4	3	0		0		53136.5	K|EGTADKPNLAYKPR|F	EGTADKPNLAYKPR	0	165-178	TRUE	7.67	520.597	Cmpd 714, +MSn(520.60), 24.2 min	P00964
												K|EGTADKPNLAYKPR|F	EGTADKPNLAYKPR	0	165-178	TRUE	7.913	780.356	Cmpd 718, +MSn(780.36), 24.3 min	P00964
												K|HAPALLAITNPSTNSYK|R	HAPALLAITNPSTNSYK	0	308-324	TRUE	8.177	599.998	Cmpd 1340, +MSn(600.00), 38.6 min	P00964
												R|TEMLLTMAK|L	TEMLLTMAK	0	197-205	TRUE	8.045	519.291	Cmpd 1381, +MSn(519.29), 39.5 min	P00964
P0A3A7	Y458_NOSS1	Uncharacterized low temperature-induced protein all0458	39.486	11.73	4	2	0		0		20232.7	R|INIGLTDEQR|Q	INIGLTDEQR	0	4-13	TRUE	8.031	579.821	Cmpd 1130, +MSn(579.82), 34.1 min	P0A3A7
												K|LTENIDAIAER|V	LTENIDAIAER	0	60-70	TRUE	11.016	622.839	Cmpd 1183, +MSn(622.84), 35.2 min	P0A3A7
												K|LTENIDAIAER|V	LTENIDAIAER	0	60-70	TRUE	10.908	622.855	Cmpd 1191, +MSn(622.85), 35.4 min	P0A3A7
												K|LTENIDAIAER|V	LTENIDAIAER	0	60-70	TRUE	8.581	622.86	Cmpd 1195, +MSn(622.86), 35.5 min	P0A3A7
P58616	GLK_NOSS1	Glucokinase	36.016	6.73	3	2	0		0		37063.7	M|TLLLAGDIGGTK|T	TLLLAGDIGGTK	0	2-13	TRUE	10.026	579.852	Cmpd 1455, +MSn(579.85), 41.1 min	P58616
												R|TWEQQAGQAEK|T	TWEQQAGQAEK	0	226-236	TRUE	9.611	638.291	Cmpd 749, +MSn(638.29), 24.9 min	P58616
												R|TWEQQAGQAEK|T	TWEQQAGQAEK	0	226-236	TRUE	7.539	638.313	Cmpd 754, +MSn(638.31), 25.1 min	P58616
Q8YSD9	Q8YSD9_NOSS1	All3149 protein	33.071	8.15	2	2	0		0		35346.5	R|GVAEPADDGYTQVK|V	GVAEPADDGYTQVK	0	257-270	TRUE	9.293	725.337	Cmpd 887, +MSn(725.34), 28.1 min	Q8YSD9
												K|SLDQGQQITVLR|S	SLDQGQQITVLR	0	144-155	TRUE	7.963	679.39	Cmpd 1216, +MSn(679.39), 36.0 min	Q8YSD9
Q8YT49	Q8YT49_NOSS1	Bicarbonate transport bicarbonate-binding protein	28.429	5.68	2	2	0		0		50292.4	K|EAGIAAADIPTSTSR|G	EAGIAAADIPTSTSR	0	414-428	TRUE	7.249	730.843	Cmpd 1085, +MSn(730.84), 33.0 min	Q8YT49
												K|FDPENPQAYLK|S	FDPENPQAYLK	0	439-449	TRUE	8.889	661.346	Cmpd 1423, +MSn(661.35), 40.3 min	Q8YT49

## Sheet: Band 9
AC	ID	Description	Protein Score	% Coverage	#Peptides	#Uniq Sequences	#Ambiguous Prots	Ambiguous Prots	#Sub-Prots	Sub-Prots	Protein Mass (Da)	Sequence	Sequence + PTMs	#PTMs	Position (to mature prot.)	Proteotypic	z-score	Experimental Mass (m/z)	Spectrum Description	Ref Proteins
P07123	PYR1_NOSS1	Phycobilisome 32.1 kDa linker polypeptide, phycocyanin-associated, rod	387.439	47.2	29	15	0		0		32209.1	K|ASREEVESVIR|A	ASREEVESVIR	0	27-37	TRUE	7.966	637.843	Cmpd 931, +MSn(637.84), 28.7 min	P07123
												K|ASREEVESVIR|A	ASREEVESVIR	0	27-37	TRUE	8.06	425.567	Cmpd 932, +MSn(425.57), 28.7 min	P07123
												K|ASTIVGPSGTNDSWGFR|A	ASTIVGPSGTNDSWGFR	0	199-215	TRUE	10.24	876.372	Cmpd 1599, +MSn(876.37), 42.7 min	P07123
												K|ASTIVGPSGTNDSWGFR|A	ASTIVGPSGTNDSWGFR	0	199-215	TRUE	8.146	584.604	Cmpd 1600, +MSn(584.60), 42.7 min	P07123
												K|FFYNSFQTR|L	FFYNSFQTR	0	86-94	TRUE	9.347	605.324	Cmpd 1506, +MSn(605.32), 40.8 min	P07123
												R|GFETQVGQK|T	GFETQVGQK	0	153-161	TRUE	9.667	497.241	Cmpd 739, +MSn(497.24), 24.5 min	P07123
												R|HVLGNDYILASER|L	HVLGNDYILASER	0	42-54	TRUE	11.968	743.885	Cmpd 1272, +MSn(743.88), 36.1 min	P07123
												R|HVLGNDYILASER|L	HVLGNDYILASER	0	42-54	TRUE	8.424	496.242	Cmpd 1276, +MSn(496.24), 36.2 min	P07123
												R|HVLGNDYILASER|L	HVLGNDYILASER	0	42-54	TRUE	12.42	743.879	Cmpd 1277, +MSn(743.88), 36.2 min	P07123
												R|HVLGNDYILASER|L	HVLGNDYILASER	0	42-54	TRUE	8.281	743.865	Cmpd 1351, +MSn(743.86), 37.7 min	P07123
												R|HVLGNDYILASER|L	HVLGNDYILASER	0	42-54	TRUE	10.22	744.374	Cmpd 1359, +MSn(744.37), 37.9 min	P07123
												K|KNLGNAVGEGDR|V	KNLGNAVGEGDR	0	224-235	TRUE	11.011	615.31	Cmpd 556, +MSn(615.31), 20.5 min	P07123
												K|KNLGNAVGEGDR|V	KNLGNAVGEGDR	0	224-235	TRUE	7.94	410.526	Cmpd 559, +MSn(410.53), 20.6 min	P07123
												R|LEVTGIR|S	LEVTGIR	0	239-245	TRUE	8.488	394.224	Cmpd 1011, +MSn(394.22), 30.5 min	P07123
												R|LGTEPFSDAPK|V	LGTEPFSDAPK	0	10-20	TRUE	10.408	581.262	Cmpd 1118, +MSn(581.26), 32.7 min	P07123
												R|LGTEPFSDAPK|V	LGTEPFSDAPK	0	10-20	TRUE	7.937	581.31	Cmpd 1165, +MSn(581.31), 33.8 min	P07123
												R|LGTEPFSDAPK|V	LGTEPFSDAPK	0	10-20	TRUE	7.208	581.303	Cmpd 1169, +MSn(581.30), 33.8 min	P07123
												R|LIELNYK|H	LIELNYK	0	95-101	TRUE	8.547	446.753	Cmpd 1261, +MSn(446.75), 35.9 min	P07123
												R|LSDKIQQVHK|Q	LSDKIQQVHK	0	266-275	TRUE	7.915	598.337	Cmpd 589, +MSn(598.34), 21.3 min	P07123
												R|LVSAESLLR|D	LVSAESLLR	0	55-63	TRUE	9.978	494.315	Cmpd 1477, +MSn(494.32), 40.2 min	P07123
												R|LVSAESLLR|D	LVSAESLLR	0	55-63	TRUE	8.106	494.298	Cmpd 1533, +MSn(494.30), 41.3 min	P07123
												K|NLGNAVGEGDR|V	NLGNAVGEGDR	0	225-235	TRUE	11.489	551.248	Cmpd 714, +MSn(551.25), 24.0 min	P07123
												R|RSSTVFIVPYER|L	RSSTVFIVPYER	0	254-265	TRUE	8.998	727.389	Cmpd 1394, +MSn(727.39), 38.6 min	P07123
												R|RSSTVFIVPYER|L	RSSTVFIVPYER	0	254-265	TRUE	9.734	485.273	Cmpd 1395, +MSn(485.27), 38.7 min	P07123
												R|SPGYPSVR|R	SPGYPSVR	0	246-253	TRUE	7.622	431.716	Cmpd 749, +MSn(431.72), 24.7 min	P07123
												R|SPGYPSVR|R	SPGYPSVR	0	246-253	TRUE	7.952	431.693	Cmpd 753, +MSn(431.69), 24.8 min	P07123
												R|SSTVFIVPYER|L	SSTVFIVPYER	0	255-265	TRUE	9.587	649.357	Cmpd 1603, +MSn(649.36), 42.8 min	P07123
												R|SSTVFIVPYER|L	SSTVFIVPYER	0	255-265	TRUE	7.491	649.347	Cmpd 1655, +MSn(649.35), 43.8 min	P07123
												R|SSTVFIVPYER|L	SSTVFIVPYER	0	255-265	TRUE	7.116	649.398	Cmpd 1660, +MSn(649.40), 43.9 min	P07123
Q8YX51	Q8YX51_NOSS1	Alr1364 protein	162.624	20.06	12	6	0		0		39762.2	K|LNPQAEEPYYHR|A	LNPQAEEPYYHR	0	98-109	TRUE	10.576	758.861	Cmpd 938, +MSn(758.86), 28.9 min	Q8YX51
												R|NELSSMGVAVTVPK|T	NELSSMGVAVTVPK	0	232-245	TRUE	14.278	716.382	Cmpd 1551, +MSn(716.38), 41.6 min	Q8YX51
												R|NELSSMGVAVTVPK|T	NELSSMGVAVTVPK	0	232-245	TRUE	12.854	477.922	Cmpd 1555, +MSn(477.92), 41.7 min	Q8YX51
												R|NELSSMGVAVTVPK|T	NELSSM[Oxidation_M]GVAVTVPK	1	232-245	TRUE	11.319	724.374	Cmpd 1234, +MSn(724.37), 35.2 min	Q8YX51
												R|NELSSMGVAVTVPK|T	NELSSM[Oxidation_M]GVAVTVPK	1	232-245	TRUE	9.083	483.261	Cmpd 1241, +MSn(483.26), 35.4 min	Q8YX51
												R|NELSSMGVAVTVPK|T	NELSSM[Oxidation_M]GVAVTVPK	1	232-245	TRUE	9.657	483.265	Cmpd 1244, +MSn(483.26), 35.4 min	Q8YX51
												K|NFDAQLQDLYK|Q	NFDAQLQDLYK	0	278-288	TRUE	10.793	677.853	Cmpd 1664, +MSn(677.85), 44.0 min	Q8YX51
												K|NLIANAAYEK|I	NLIANAAYEK	0	304-313	TRUE	12.033	553.787	Cmpd 1080, +MSn(553.79), 31.9 min	Q8YX51
												K|QLANTQPQVESGVVK|N	QLANTQPQVESGVVK	0	289-303	TRUE	14.188	799.423	Cmpd 993, +MSn(799.42), 30.1 min	Q8YX51
												K|QLANTQPQVESGVVK|N	QLANTQPQVESGVVK	0	289-303	TRUE	9.228	533.293	Cmpd 994, +MSn(533.29), 30.1 min	Q8YX51
												R|YEQMLDQVR|N	YEQMLDQVR	0	223-231	TRUE	8.703	591.286	Cmpd 1137, +MSn(591.29), 33.2 min	Q8YX51
												R|YEQMLDQVR|N	YEQM[Oxidation_M]LDQVR	1	223-231	TRUE	7.215	599.266	Cmpd 855, +MSn(599.27), 27.0 min	Q8YX51
Q8YLW4	Q8YLW4_NOSS1	Oxidoreductase	153.929	23.51	6	6	0		0		30914.8	R|AIQQTVDEFGK|L	AIQQTVDEFGK	0	109-119	TRUE	10.266	618.325	Cmpd 1166, +MSn(618.33), 33.8 min	Q8YLW4
												R|AVAIAYAK|E	AVAIAYAK	0	56-63	TRUE	7.349	403.742	Cmpd 891, +MSn(403.74), 27.8 min	Q8YLW4
												K|GSAIINTTSVTAYK|G	GSAIINTTSVTAYK	0	169-182	TRUE	13.181	713.366	Cmpd 1273, +MSn(713.37), 36.1 min	Q8YLW4
												K|GSPQLLDYSSTK|G	GSPQLLDYSSTK	0	183-194	TRUE	14.051	648.333	Cmpd 1186, +MSn(648.33), 34.3 min	Q8YLW4
												R|SLSQNLISK|G	SLSQNLISK	0	203-211	TRUE	9.149	495.266	Cmpd 1016, +MSn(495.27), 30.7 min	Q8YLW4
												K|VALITGGDSGIGR|A	VALITGGDSGIGR	0	43-55	TRUE	10.869	608.357	Cmpd 1249, +MSn(608.36), 35.6 min	Q8YLW4
P58558	FENR_NOSS1	Ferredoxin--NADP reductase	148.413	17.05	8	7	0		0		48838.4	R|AANPEYQFK|G	AANPEYQFK	0	313-321	TRUE	9.366	534.273	Cmpd 928, +MSn(534.27), 28.7 min	P58558
												K|EGVTWSDYQK|D	EGVTWSDYQK	0	418-427	TRUE	10.378	606.774	Cmpd 1135, +MSn(606.77), 33.1 min	P58558
												R|GMEEGIDAALSAAAAK|E	GM[Oxidation_M]EEGIDAALSAAAAK	1	402-417	TRUE	10.951	760.862	Cmpd 1478, +MSn(760.86), 40.2 min	P58558
												R|LTYAISR|E	LTYAISR	0	355-361	TRUE	9.374	412.222	Cmpd 965, +MSn(412.22), 29.4 min	P58558
												R|LYSIASTR|H	LYSIASTR	0	215-222	TRUE	9.001	455.734	Cmpd 985, +MSn(455.73), 29.9 min	P58558
												K|THTYICGLR|G	THTYIC[Cys_CAM]GLR	1	393-401	TRUE	8.017	560.781	Cmpd 972, +MSn(560.78), 29.6 min	P58558
												K|YIEGQSIGIIPPGVDK|N	YIEGQSIGIIPPGVDK	0	191-206	TRUE	8.829	843.426	Cmpd 1641, +MSn(843.43), 43.5 min	P58558
												K|YIEGQSIGIIPPGVDK|N	YIEGQSIGIIPPGVDK	0	191-206	TRUE	9.342	562.651	Cmpd 1644, +MSn(562.65), 43.6 min	P58558
Q8YKF2	Q8YKF2_NOSS1	Alr7346 protein	100.149	24.81	6	4	0		0		29430.3	R|ALSLSSGGASAWVPK|K	ALSLSSGGASAWVPK	0	95-109	TRUE	12.952	715.851	Cmpd 1642, +MSn(715.85), 43.6 min	Q8YKF2
												K|HEDGNTSIGSIYSENGNLEK|I	HEDGNTSIGSIYSENGNLEK	0	125-144	TRUE	9.399	722.299	Cmpd 1181, +MSn(722.30), 34.1 min	Q8YKF2
												K|LGEAFDIVAGK|L	LGEAFDIVAGK	0	221-231	TRUE	10.16	560.331	Cmpd 1561, +MSn(560.33), 41.8 min	Q8YKF2
												K|TVITHINQFPMADGAVQEK|Q	TVITHINQFPMADGAVQEK	0	52-70	TRUE	9.001	700.348	Cmpd 1475, +MSn(700.35), 40.1 min	Q8YKF2
												K|TVITHINQFPMADGAVQEK|Q	TVITHINQFPMADGAVQEK	0	52-70	TRUE	9.282	700.676	Cmpd 1471, +MSn(700.68), 40.0 min	Q8YKF2
												K|TVITHINQFPMADGAVQEK|Q	TVITHINQFPM[Oxidation_M]ADGAVQEK	1	52-70	TRUE	9.198	705.677	Cmpd 1283, +MSn(705.68), 36.3 min	Q8YKF2
Q8YQ71	Q8YQ71_NOSS1	Phosphoglucomutase/phosphomannomutase	82.705	10.74	7	4	0		0		51820	R|AIASYLETAYTK|D	AIASYLETAYTK	0	36-47	TRUE	11.003	665.844	Cmpd 1527, +MSn(665.84), 41.2 min	Q8YQ71
												R|AIASYLETAYTK|D	AIASYLETAYTK	0	36-47	TRUE	13.34	665.848	Cmpd 1534, +MSn(665.85), 41.3 min	Q8YQ71
												R|DHADLGLATDGDSDR|F	DHADLGLATDGDSDR	0	242-256	TRUE	7.152	519.9	Cmpd 925, +MSn(519.90), 28.5 min	Q8YQ71
												R|DVLFGGGMPEPK|G	DVLFGGGMPEPK	0	217-228	TRUE	8.983	623.804	Cmpd 1597, +MSn(623.80), 42.6 min	Q8YQ71
												R|DVLFGGGMPEPK|G	DVLFGGGM[Oxidation_M]PEPK	1	217-228	TRUE	9.612	631.785	Cmpd 1266, +MSn(631.79), 35.9 min	Q8YQ71
												R|DVLFGGGMPEPK|G	DVLFGGGM[Oxidation_M]PEPK	1	217-228	TRUE	10.146	631.807	Cmpd 1270, +MSn(631.81), 36.0 min	Q8YQ71
												K|VKYDALYSTSR|G	VKYDALYSTSR	0	185-195	TRUE	10.005	651.833	Cmpd 995, +MSn(651.83), 30.1 min	Q8YQ71
Q8YUM4	Q8YUM4_NOSS1	Aldo/keto reductase	71.642	14.79	5	3	0		0		31452.6	K|ALSTYAGDTSQVVVATK|G	ALSTYAGDTSQVVVATK	0	72-88	TRUE	12.894	855.934	Cmpd 1268, +MSn(855.93), 36.0 min	Q8YUM4
												K|ALSTYAGDTSQVVVATK|G	ALSTYAGDTSQVVVATK	0	72-88	TRUE	11.23	570.954	Cmpd 1269, +MSn(570.95), 36.0 min	Q8YUM4
												K|ALSTYAGDTSQVVVATK|G	ALSTYAGDTSQVVVATK	0	72-88	TRUE	11.051	855.9	Cmpd 1275, +MSn(855.90), 36.1 min	Q8YUM4
												R|FVGVSNFSVEQIK|Q	FVGVSNFSVEQIK	0	156-168	TRUE	10.575	727.386	Cmpd 1704, +MSn(727.39), 44.9 min	Q8YUM4
												K|SPAILPIPGASK|I	SPAILPIPGASK	0	250-261	TRUE	9.502	575.827	Cmpd 1485, +MSn(575.83), 40.4 min	Q8YUM4
Q8YPW8	Q8YPW8_NOSS1	Alr4072 protein	66.903	8.72	6	4	0		0		50373.2	K|DTIIGVDPNSR|Q	DTIIGVDPNSR	0	346-356	TRUE	7.369	593.306	Cmpd 1131, +MSn(593.31), 33.0 min	Q8YPW8
												K|DTIIGVDPNSR|Q	DTIIGVDPNSR	0	346-356	TRUE	8.602	593.81	Cmpd 1128, +MSn(593.81), 33.0 min	Q8YPW8
												R|GNDQISGLGGK|D	GNDQISGLGGK	0	335-345	TRUE	8.505	523.296	Cmpd 790, +MSn(523.30), 25.5 min	Q8YPW8
												R|GNDQISGLGGKDTIIGVDPNSR|Q	GNDQISGLGGKDTIIGVDPNSR	0	335-356	TRUE	7.651	738.368	Cmpd 1416, +MSn(738.37), 39.1 min	Q8YPW8
												K|GNGVYDASSQSDLTSSSIFAR|F	GNGVYDASSQSDLTSSSIFAR	0	454-474	TRUE	8.134	721.328	Cmpd 1620, +MSn(721.33), 43.1 min	Q8YPW8
												K|GNGVYDASSQSDLTSSSIFAR|F	GNGVYDASSQSDLTSSSIFAR	0	454-474	TRUE	9.629	721.664	Cmpd 1616, +MSn(721.66), 43.0 min	Q8YPW8
Q8YNK2	ALF_NOSS1	Fructose-bisphosphate aldolase	63.812	11.14	5	3	0		0		38616.7	K|AAAETDSPVILQASR|G	AAAETDSPVILQASR	0	37-51	TRUE	11.856	764.869	Cmpd 1190, +MSn(764.87), 34.4 min	Q8YNK2
												K|AAAETDSPVILQASR|G	AAAETDSPVILQASR	0	37-51	TRUE	7.84	510.257	Cmpd 1192, +MSn(510.26), 34.4 min	Q8YNK2
												R|KPTGEILAISR|I	KPTGEILAISR	0	206-216	TRUE	7.433	592.861	Cmpd 1084, +MSn(592.86), 32.0 min	Q8YNK2
												K|TPASFEYNVNVTR|E	TPASFEYNVNVTR	0	114-126	TRUE	8.568	748.826	Cmpd 1326, +MSn(748.83), 37.2 min	Q8YNK2
												K|TPASFEYNVNVTR|E	TPASFEYNVNVTR	0	114-126	TRUE	11.826	749.349	Cmpd 1322, +MSn(749.35), 37.1 min	Q8YNK2
P12408	ATPG_NOSS1	ATP synthase gamma chain	60.894	11.43	3	3	0		0		35277.5	R|ALQESAASELAAR|M	ALQESAASELAAR	0	258-270	TRUE	10.503	658.793	Cmpd 1093, +MSn(658.79), 32.2 min	P12408
												R|GLCGGYNTNVIR|R	GLC[Cys_CAM]GGYNTNVIR	1	88-99	TRUE	9.039	662.327	Cmpd 1161, +MSn(662.33), 33.7 min	P12408
												K|SVGLLVISGDR|G	SVGLLVISGDR	0	77-87	TRUE	9.993	558.355	Cmpd 1574, +MSn(558.35), 42.1 min	P12408
Q8YPK3	RPOA_NOSS1	DNA-directed RNA polymerase subunit alpha	46.495	6.35	4	3	0		0		35072.7	R|KVNYSVEEVR|A	KVNYSVEEVR	0	175-184	TRUE	7.525	611.823	Cmpd 871, +MSn(611.82), 27.4 min	Q8YPK3
												K|SYSSQAQIGR|L	SYSSQAQIGR	0	89-98	TRUE	7.862	548.749	Cmpd 665, +MSn(548.75), 22.9 min	Q8YPK3
												K|VNYSVEEVR|A	VNYSVEEVR	0	176-184	TRUE	10.308	547.774	Cmpd 987, +MSn(547.77), 30.0 min	Q8YPK3
												K|VNYSVEEVR|A	VNYSVEEVR	0	176-184	TRUE	8.107	547.775	Cmpd 990, +MSn(547.78), 30.0 min	Q8YPK3
P12405	ATPA_NOSS1	ATP synthase subunit alpha	32.458	4.94	3	2	0		0		54422	R|EIQEGSTVTATGR|I	EIQEGSTVTATGR	0	83-95	TRUE	10.531	674.814	Cmpd 688, +MSn(674.81), 23.4 min	P12405
												R|LIESPAPGIIAR|R	LIESPAPGIIAR	0	130-141	TRUE	7.445	618.824	Cmpd 1388, +MSn(618.82), 38.5 min	P12405
												R|LIESPAPGIIAR|R	LIESPAPGIIAR	0	130-141	TRUE	8.534	619.372	Cmpd 1392, +MSn(619.37), 38.6 min	P12405
Q8YW74	DNAK2_NOSS1	Chaperone protein dnaK2	24.364	2.05	2	2	0		0		67907.6	R|KNQADSLAYQAEK|Q	KNQADSLAYQAEK	0	530-542	TRUE	9.017	733.339	Cmpd 769, +MSn(733.34), 25.1 min	Q8YW74
												K|NQADSLAYQAEK|Q	NQADSLAYQAEK	0	531-542	TRUE	9.258	669.253	Cmpd 879, +MSn(669.25), 27.5 min	Q8YW74

## Sheet: Band 10
AC	ID	Description	Protein Score	% Coverage	#Peptides	#Uniq Sequences	#Ambiguous Prots	Ambiguous Prots	#Sub-Prots	Sub-Prots	Protein Mass (Da)	Sequence	Sequence + PTMs	#PTMs	Position (to mature prot.)	Proteotypic	z-score	Experimental Mass (m/z)	Spectrum Description	Ref Proteins
P07123	PYR1_NOSS1	Phycobilisome 32.1 kDa linker polypeptide, phycocyanin-associated, rod	230.096	30.42	17	9	0		0		32209.1	K|ASREEVESVIR|A	ASREEVESVIR	0	27-37	TRUE	9.336	637.831	Cmpd 961, +MSn(637.83), 28.5 min	P07123
												K|ASTIVGPSGTNDSWGFR|A	ASTIVGPSGTNDSWGFR	0	199-215	TRUE	10.012	876.393	Cmpd 1649, +MSn(876.39), 42.9 min	P07123
												K|ASTIVGPSGTNDSWGFR|A	ASTIVGPSGTNDSWGFR	0	199-215	TRUE	7.958	584.612	Cmpd 1650, +MSn(584.61), 42.9 min	P07123
												K|FFYNSFQTR|L	FFYNSFQTR	0	86-94	TRUE	10.681	605.323	Cmpd 1581, +MSn(605.32), 41.4 min	P07123
												K|FFYNSFQTR|L	FFYNSFQTR	0	86-94	TRUE	8.956	605.309	Cmpd 1630, +MSn(605.31), 42.5 min	P07123
												R|GFETQVGQK|T	GFETQVGQK	0	153-161	TRUE	10.504	497.278	Cmpd 762, +MSn(497.28), 24.4 min	P07123
												R|HVLGNDYILASER|L	HVLGNDYILASER	0	42-54	TRUE	14.609	743.874	Cmpd 1315, +MSn(743.87), 36.0 min	P07123
												R|HVLGNDYILASER|L	HVLGNDYILASER	0	42-54	TRUE	9.215	496.253	Cmpd 1318, +MSn(496.25), 36.1 min	P07123
												R|HVLGNDYILASER|L	HVLGNDYILASER	0	42-54	TRUE	7.69	496.28	Cmpd 1374, +MSn(496.28), 37.3 min	P07123
												R|HVLGNDYILASER|L	HVLGNDYILASER	0	42-54	TRUE	8.414	743.858	Cmpd 1385, +MSn(743.86), 37.5 min	P07123
												R|HVLGNDYILASER|L	HVLGNDYILASER	0	42-54	TRUE	9.445	744.394	Cmpd 1376, +MSn(744.39), 37.3 min	P07123
												R|HVLGNDYILASER|L	HVLGNDYILASER	0	42-54	TRUE	8.779	744.374	Cmpd 1405, +MSn(744.37), 38.0 min	P07123
												K|KFFYNSFQTR|L	KFFYNSFQTR	0	85-94	TRUE	9.899	669.344	Cmpd 1342, +MSn(669.34), 36.6 min	P07123
												K|KFFYNSFQTR|L	KFFYNSFQTR	0	85-94	TRUE	8.494	669.318	Cmpd 1373, +MSn(669.32), 37.2 min	P07123
												R|LGTEPFSDAPK|V	LGTEPFSDAPK	0	10-20	TRUE	10.221	581.272	Cmpd 1163, +MSn(581.27), 32.5 min	P07123
												R|LIELNYK|H	LIELNYK	0	95-101	TRUE	8.699	446.76	Cmpd 1305, +MSn(446.76), 35.8 min	P07123
												R|LVSAESLLR|D	LVSAESLLR	0	55-63	TRUE	8.65	494.294	Cmpd 1522, +MSn(494.29), 40.3 min	P07123
Q8YP17	TPIS_NOSS1	Triosephosphate isomerase	136.047	22.41	7	6	0		0		26552.1	K|EFLPALEETPQER|E	EFLPALEETPQER	0	25-37	TRUE	10.938	779.86	Cmpd 1654, +MSn(779.86), 43.1 min	Q8YP17
												K|IVIAGNWK|M	IVIAGNWK	0	4-11	TRUE	7.707	450.759	Cmpd 1340, +MSn(450.76), 36.5 min	Q8YP17
												R|QFFGETDETVNLR|L	QFFGETDETVNLR	0	101-113	TRUE	12.548	778.354	Cmpd 1608, +MSn(778.35), 42.0 min	Q8YP17
												R|QFFGETDETVNLR|L	QFFGETDETVNLR	0	101-113	TRUE	7.64	519.235	Cmpd 1614, +MSn(519.23), 42.1 min	Q8YP17
												R|RQFFGETDETVNLR|L	RQFFGETDETVNLR	0	100-113	TRUE	7.959	856.404	Cmpd 1406, +MSn(856.40), 38.0 min	Q8YP17
												K|TQAESQEFLK|E	TQAESQEFLK	0	15-24	TRUE	10.381	590.815	Cmpd 1006, +MSn(590.82), 29.5 min	Q8YP17
												R|YVIVGHSER|R	YVIVGHSER	0	91-99	TRUE	8.302	530.277	Cmpd 782, +MSn(530.28), 24.8 min	Q8YP17
Q8YT49	Q8YT49_NOSS1	Bicarbonate transport bicarbonate-binding protein	129.2	14.85	6	6	0		0		50292.4	K|EAGIAAADIPTSTSR|G	EAGIAAADIPTSTSR	0	414-428	TRUE	8.607	730.342	Cmpd 1193, +MSn(730.34), 33.2 min	Q8YT49
												K|ELAEIVAAR|A	ELAEIVAAR	0	311-319	TRUE	7.551	486.275	Cmpd 1231, +MSn(486.28), 34.2 min	Q8YT49
												K|FDPENPQAYLK|S	FDPENPQAYLK	0	439-449	TRUE	9.491	661.297	Cmpd 1534, +MSn(661.30), 40.5 min	Q8YT49
												K|LLTVPSAQTVANMK|T	LLTVPSAQTVANMK	0	221-234	TRUE	12.796	736.868	Cmpd 1604, +MSn(736.87), 41.9 min	Q8YT49
												R|SDWVDQHPK|A	SDWVDQHPK	0	279-287	TRUE	7.569	556.22	Cmpd 778, +MSn(556.22), 24.7 min	Q8YT49
												K|YGLTNVELSK|Q	YGLTNVELSK	0	88-97	TRUE	13.4	562.295	Cmpd 1331, +MSn(562.29), 36.3 min	Q8YT49
Q8YUC7	Q8YUC7_NOSS1	All2425 protein	115.718	18.43	6	5	0		0		27811.5	M|AESTVEFSSLEK|F	AESTVEFSSLEK	0	2-13	TRUE	12.795	663.821	Cmpd 1298, +MSn(663.82), 35.6 min	Q8YUC7
												M|AESTVEFSSLEK|F	AESTVEFSSLEK	0	2-13	TRUE	10.765	663.82	Cmpd 1303, +MSn(663.82), 35.7 min	Q8YUC7
												R|DKYDSPISINSAYR|T	DKYDSPISINSAYR	0	172-185	TRUE	10.709	543.596	Cmpd 1323, +MSn(543.60), 36.2 min	Q8YUC7
												K|EIQTLLNKK|G	EIQTLLNKK	0	33-41	TRUE	7.652	543.865	Cmpd 1005, +MSn(543.86), 29.4 min	Q8YUC7
												K|IRDKYDSPISINSAYR|T	IRDKYDSPISINSAYR	0	170-185	TRUE	9.253	633.331	Cmpd 1235, +MSn(633.33), 34.3 min	Q8YUC7
												K|ISEADTDIIK|E	ISEADTDIIK	0	23-32	TRUE	10.615	552.794	Cmpd 1140, +MSn(552.79), 32.0 min	Q8YUC7
Q8YPR1	PGK_NOSS1	Phosphoglycerate kinase	80.076	12.25	4	4	0		0		42441.5	R|LSELLGQEVIK|T	LSELLGQEVIK	0	83-93	TRUE	8.808	614.87	Cmpd 1601, +MSn(614.87), 41.9 min	Q8YPR1
												K|SLVEEDKLELAK|S	SLVEEDKLELAK	0	240-251	TRUE	8.213	687.398	Cmpd 1285, +MSn(687.40), 35.3 min	Q8YPR1
												K|TDDSIGDEVAAK|V	TDDSIGDEVAAK	0	94-105	TRUE	10.488	610.792	Cmpd 884, +MSn(610.79), 26.9 min	Q8YPR1
												K|TVASLSAADISGK|R	TVASLSAADISGK	0	5-17	TRUE	10.773	610.307	Cmpd 1211, +MSn(610.31), 33.7 min	Q8YPR1
Q44292	NRTA_NOSS1	Nitrate transport protein NrtA	36.316	5.91	2	2	0		0		48475.5	K|AIGVADAEIPASSSR|G	AIGVADAEIPASSSR	0	398-412	TRUE	11.85	722.357	Cmpd 1239, +MSn(722.36), 34.4 min	Q44292
												K|FWADNASYPYK|S	FWADNASYPYK	0	347-357	TRUE	8.566	681.292	Cmpd 1476, +MSn(681.29), 39.3 min	Q44292
Q8YRU9	TKT_NOSS1	Transketolase	34.09	4.33	2	2	0		0		72070.6	R|QNVPNLAGTSIDDVAK|G	QNVPNLAGTSIDDVAK	0	529-544	TRUE	8.771	821.413	Cmpd 1489, +MSn(821.41), 39.6 min	Q8YRU9
												K|YIGSEGDAVTIDR|F	YIGSEGDAVTIDR	0	628-640	TRUE	11.937	698.833	Cmpd 1192, +MSn(698.83), 33.2 min	Q8YRU9
Q8YNU7	Q8YNU7_NOSS1	Phosphoadenosine phosphosulfate reductase	33.363	9.13	2	2	0		0		27556	R|ANMPVFELDGK|G	ANMPVFELDGK	0	161-171	TRUE	7.942	610.768	Cmpd 1664, +MSn(610.77), 43.3 min	Q8YNU7
												K|EIYNLDLQTYK|T	EIYNLDLQTYK	0	91-101	TRUE	9.035	700.349	Cmpd 1647, +MSn(700.35), 42.9 min	Q8YNU7

[truncated: 3 more sheets: Band 11, Band 12, Band 13]
