# Supplementary material for: The Anabaena sp. PCC 7120 Exoproteome: Taking a Peek outside the Box
Source: Life (Basel). 2015 Jan 8;5(1):130–63. doi: 10.3390/life5010130 (PMC4390845; doi:10.3390/life5010130)
Supplement: Supplementary file 1 [file life-05-00130-s001.zip › Suppl info NO3- - Peptide identification list.xlsx]

## Sheet: Band 1
AC	ID	Description	Protein Score	% Coverage	#Peptides	#Uniq Sequences	#Ambiguous Prots	Ambiguous Prots	#Sub-Prots	Sub-Prots	Protein Mass (Da)	Sequence	Sequence + PTMs	#PTMs	Position (to mature prot.)	Proteotypic	z-score	Experimental Mass (m/z)	Spectrum Description	Ref Proteins
Q8Z028	Q8Z028_NOSS1	Glycerophosphoryl diester phosphodiesterase	418.499	20.74	29	18	0		1	Q8YPF6	109861	K|ANNFTDPSR|I	ANNFTDPSR	0	362-370	TRUE	8.2	511.234	Cmpd 639, +MSn(511.23), 25.6 min	Q8Z028
												K|DNSADYLLR|I	DNSADYLLR	0	67-75	TRUE	10.162	533.788	Cmpd 1282, +MSn(533.79), 38.3 min	Q8Z028
												R|DRLSLPGNNIVR|S	DRLSLPGNNIVR	0	551-562	TRUE	10.414	451.935	Cmpd 1289, +MSn(451.94), 38.5 min	Q8Z028
												R|GASGFRPEHTLESYK|L	GASGFRPEHTLESYK	0	185-199	TRUE	8.485	839.916	Cmpd 993, +MSn(839.92), 32.6 min	Q8Z028
												R|GFEGGAINASK|T	GFEGGAINASK	0	583-593	TRUE	11.151	525.777	Cmpd 822, +MSn(525.78), 29.1 min	Q8Z028
												R|GFEGGAINASK|T	GFEGGAINASK	0	583-593	TRUE	9.121	525.794	Cmpd 846, +MSn(525.79), 29.6 min	Q8Z028
												R|GTDANNDGQADDVNGDGAVNDADK|T	GTDANNDGQADDVNGDGAVNDADK	0	461-484	TRUE	7.93	783.308	Cmpd 664, +MSn(783.31), 26.1 min	Q8Z028
												R|GTDANNDGQADDVNGDGAVNDADK|T	GTDANNDGQADDVNGDGAVNDADK	0	461-484	TRUE	7.987	783.308	Cmpd 677, +MSn(783.31), 26.3 min	Q8Z028
												R|GTDANNDGQADDVNGDGAVNDADK|T	GTDANNDGQADDVNGDGAVNDADK	0	461-484	TRUE	8.092	783.311	Cmpd 681, +MSn(783.31), 26.4 min	Q8Z028
												R|GTDANNDGQADDVNGDGAVNDADK|T	GTDANNDGQADDVNGDGAVNDADK	0	461-484	TRUE	7.948	783.615	Cmpd 733, +MSn(783.62), 27.4 min	Q8Z028
												K|HPTYFAQEATYVGTTEK|I	HPTYFAQEATYVGTTEK	0	331-347	TRUE	10.234	648.328	Cmpd 1267, +MSn(648.33), 38.0 min	Q8Z028
												K|HPTYFAQEATYVGTTEK|I	HPTYFAQEATYVGTTEK	0	331-347	TRUE	7.802	972.503	Cmpd 1269, +MSn(972.50), 38.0 min	Q8Z028
												K|HPTYFAQEATYVGTTEK|I	HPTYFAQEATYVGTTEK	0	331-347	TRUE	7.446	648.722	Cmpd 1306, +MSn(648.72), 38.8 min	Q8Z028
												K|IGIYPETK|H	IGIYPETK	0	323-330	TRUE	8.277	460.782	Cmpd 1032, +MSn(460.78), 33.4 min	Q8Z028
												K|INLSQTDANGFVAK|Q	INLSQTDANGFVAK	0	672-685	TRUE	13.981	739.411	Cmpd 1330, +MSn(739.41), 39.3 min	Q8Z028
												K|INLSQTDANGFVAK|Q	INLSQTDANGFVAK	0	672-685	TRUE	9.282	493.585	Cmpd 1300, +MSn(493.59), 38.7 min	Q8Z028
												K|IPFQIVNEASADR|L	IPFQIVNEASADR	0	108-120	TRUE	11.182	730.4	Cmpd 1561, +MSn(730.40), 43.9 min	Q8Z028
												K|IPFQIVNEASADR|L	IPFQIVNEASADR	0	108-120	TRUE	8.945	487.274	Cmpd 1564, +MSn(487.27), 44.0 min	Q8Z028
												R|LIETRPYDFIVSGDTR|T	LIETRPYDFIVSGDTR	0	413-428	TRUE	8.51	628.035	Cmpd 1612, +MSn(628.03), 44.9 min	Q8Z028
												K|LLDAPIATPDR|F	LLDAPIATPDR	0	159-169	TRUE	10.84	591.353	Cmpd 1294, +MSn(591.35), 38.6 min	Q8Z028
												R|LNEFDLATR|S	LNEFDLATR	0	614-622	TRUE	10.724	539.804	Cmpd 1334, +MSn(539.80), 39.4 min	Q8Z028
												R|LSLPGNNIVR|S	LSLPGNNIVR	0	553-562	TRUE	10.616	541.848	Cmpd 1384, +MSn(541.85), 40.5 min	Q8Z028
												K|NTVTDFAVGVDK|I	NTVTDFAVGVDK	0	960-971	FALSE	12.5	633.371	Cmpd 1352, +MSn(633.37), 39.8 min	Q8YPF6,Q8Z028
												K|NTVTDFAVGVDK|I	NTVTDFAVGVDK	0	960-971	FALSE	8.282	633.362	Cmpd 1414, +MSn(633.36), 41.1 min	Q8YPF6,Q8Z028
												K|NTVTDFAVGVDK|I	NTVTDFAVGVDK	0	960-971	FALSE	8.172	633.367	Cmpd 1420, +MSn(633.37), 41.2 min	Q8YPF6,Q8Z028
												K|NTVTDFAVGVDK|I	NTVTDFAVGVDK	0	960-971	FALSE	7.552	633.34	Cmpd 1432, +MSn(633.34), 41.4 min	Q8YPF6,Q8Z028
												R|PYDFIVSGDTR|T	PYDFIVSGDTR	0	418-428	TRUE	8.078	635.349	Cmpd 1446, +MSn(635.35), 41.7 min	Q8Z028
												R|QFAFGGSGNDTLTSNGSYNR|L	QFAFGGSGNDTLTSNGSYNR	0	883-902	FALSE	9.74	698.336	Cmpd 1440, +MSn(698.34), 41.6 min	Q8YPF6,Q8Z028
												K|TLDGTAPEVIGHR|G	TLDGTAPEVIGHR	0	172-184	TRUE	9.289	683.369	Cmpd 973, +MSn(683.37), 32.1 min	Q8Z028

## Sheet: Band 2
AC	ID	Description	Protein Score	% Coverage	#Peptides	#Uniq Sequences	#Ambiguous Prots	Ambiguous Prots	#Sub-Prots	Sub-Prots	Protein Mass (Da)	Sequence	Sequence + PTMs	#PTMs	Position (to mature prot.)	Proteotypic	z-score	Experimental Mass (m/z)	Spectrum Description	Ref Proteins
Q8YMY0	Q8YMY0_NOSS1	Alr4794 protein	456.943	26.51	36	19	0		0		79486.4	R|EANRDLLDTGVLYVAK|F	EANRDLLDTGVLYVAK	0	428-443	TRUE	8.758	592.997	Cmpd 1647, +MSn(593.00), 43.9 min	Q8YMY0
												R|EANRDLLDTGVLYVAK|F	EANRDLLDTGVLYVAK	0	428-443	TRUE	9.626	888.968	Cmpd 1648, +MSn(888.97), 44.0 min	Q8YMY0
												R|EIEVYCTLTNNNR|R	EIEVYC[Cys_CAM]TLTNNNR	1	507-519	TRUE	11.655	813.376	Cmpd 1354, +MSn(813.38), 37.9 min	Q8YMY0
												R|EIEVYCTLTNNNR|R	EIEVYC[Cys_CAM]TLTNNNR	1	507-519	TRUE	6.688	542.596	Cmpd 1355, +MSn(542.60), 37.9 min	Q8YMY0
												R|FKHESAQVVVDDNNR|V	FKHESAQVVVDDNNR	0	385-399	TRUE	7.679	586.625	Cmpd 718, +MSn(586.62), 23.9 min	Q8YMY0
												R|FKHESAQVVVDDNNR|V	FKHESAQVVVDDNNR	0	385-399	TRUE	10.782	586.626	Cmpd 724, +MSn(586.63), 24.0 min	Q8YMY0
												R|FKHESAQVVVDDNNR|V	FKHESAQVVVDDNNR	0	385-399	TRUE	8.532	586.65	Cmpd 740, +MSn(586.65), 24.5 min	Q8YMY0
												R|FKHESAQVVVDDNNR|V	FKHESAQVVVDDNNR	0	385-399	TRUE	12.987	879.415	Cmpd 744, +MSn(879.42), 24.5 min	Q8YMY0
												R|FKHESAQVVVDDNNR|V	FKHESAQVVVDDNNR	0	385-399	TRUE	7.452	586.982	Cmpd 820, +MSn(586.98), 26.2 min	Q8YMY0
												R|FLTSPPDCEVTGVITTPDGK|A	FLTSPPDC[Cys_CAM]EVTGVITTPDGK	1	655-674	TRUE	8.993	1067.45	Cmpd 1668, +MSn(1067.45), 44.5 min	Q8YMY0
												R|FLTSPPDCEVTGVITTPDGK|A	FLTSPPDC[Cys_CAM]EVTGVITTPDGK	1	655-674	TRUE	9.765	712.021	Cmpd 1653, +MSn(712.02), 44.1 min	Q8YMY0
												K|FVCAQPYNPR|N	FVC[Cys_CAM]AQPYNPR	1	416-425	TRUE	10.184	626.322	Cmpd 964, +MSn(626.32), 29.7 min	Q8YMY0
												K|FVCAQPYNPR|N	FVC[Cys_CAM]AQPYNPR	1	416-425	TRUE	7.925	417.87	Cmpd 967, +MSn(417.87), 29.7 min	Q8YMY0
												R|GTGTESVNQADGSTTAGSARPPIDK|S	GTGTESVNQADGSTTAGSARPPIDK	0	521-545	TRUE	7.019	806.367	Cmpd 806, +MSn(806.37), 26.0 min	Q8YMY0
												K|HESAQVVVDDNNR|V	HESAQVVVDDNNR	0	387-399	TRUE	8.155	494.898	Cmpd 630, +MSn(494.90), 22.0 min	Q8YMY0
												K|HESAQVVVDDNNR|V	HESAQVVVDDNNR	0	387-399	TRUE	11.201	741.842	Cmpd 631, +MSn(741.84), 22.1 min	Q8YMY0
												R|ISGPAAGSDLLK|S	ISGPAAGSDLLK	0	245-256	TRUE	11.53	564.85	Cmpd 1213, +MSn(564.85), 34.9 min	Q8YMY0
												R|ISGPAAGSDLLK|S	ISGPAAGSDLLK	0	245-256	TRUE	10.551	564.831	Cmpd 1264, +MSn(564.83), 36.0 min	Q8YMY0
												R|KSQAAHGVSVVQITK|N	KSQAAHGVSVVQITK	0	206-220	TRUE	11.902	518.314	Cmpd 846, +MSn(518.31), 26.8 min	Q8YMY0
												R|KSQAAHGVSVVQITK|N	KSQAAHGVSVVQITK	0	206-220	TRUE	10.616	776.96	Cmpd 848, +MSn(776.96), 26.9 min	Q8YMY0
												R|NDGGVIGGL|-	NDGGVIGGL	0	720-728	TRUE	7.745	401.196	Cmpd 1472, +MSn(401.20), 40.3 min	Q8YMY0
												R|NDGGVIGGL|-	NDGGVIGGL	0	720-728	TRUE	7.598	801.415	Cmpd 1490, +MSn(801.42), 40.7 min	Q8YMY0
												R|NDGGVIGGL|-	NDGGVIGGL	0	720-728	TRUE	6.757	801.413	Cmpd 1496, +MSn(801.41), 40.8 min	Q8YMY0
												K|NGNDWTFNR|N	NGNDWTFNR	0	221-229	TRUE	10.32	562.332	Cmpd 1151, +MSn(562.33), 33.6 min	Q8YMY0
												K|NGNDWTFNR|N	NGNDWTFNR	0	221-229	TRUE	7.321	562.761	Cmpd 1299, +MSn(562.76), 36.7 min	Q8YMY0
												R|NQAEVLVK|T	NQAEVLVK	0	470-477	TRUE	8.046	450.757	Cmpd 805, +MSn(450.76), 26.0 min	Q8YMY0
												R|RFLTSPPDCEVTGVITTPDGK|A	RFLTSPPDC[Cys_CAM]EVTGVITTPDGK	1	654-674	TRUE	9.153	764.074	Cmpd 1519, +MSn(764.07), 41.3 min	Q8YMY0
												R|SATVVITR|N	SATVVITR	0	712-719	TRUE	7.917	423.73	Cmpd 795, +MSn(423.73), 25.7 min	Q8YMY0
												K|SQAAHGVSVVQITK|N	SQAAHGVSVVQITK	0	207-220	TRUE	13.001	712.92	Cmpd 948, +MSn(712.92), 29.3 min	Q8YMY0
												K|SQAAHGVSVVQITK|N	SQAAHGVSVVQITK	0	207-220	TRUE	10.043	475.612	Cmpd 949, +MSn(475.61), 29.3 min	Q8YMY0
												R|VAFYQGDDER|N	VAFYQGDDER	0	400-409	TRUE	7.779	600.282	Cmpd 971, +MSn(600.28), 29.9 min	Q8YMY0
												R|VAFYQGDDERNDYIYK|F	VAFYQGDDERNDYIYK	0	400-415	TRUE	6.702	666.004	Cmpd 1334, +MSn(666.00), 37.4 min	Q8YMY0
												R|VAFYQGDDERNDYIYK|F	VAFYQGDDERNDYIYK	0	400-415	TRUE	8.069	998.411	Cmpd 1339, +MSn(998.41), 37.5 min	Q8YMY0
												R|YGHIIR|W	YGHIIR	0	554-559	TRUE	7.277	379.713	Cmpd 678, +MSn(379.71), 23.1 min	Q8YMY0
												R|YGLSAGGFGYR|W	YGLSAGGFGYR	0	331-341	TRUE	13.248	574.291	Cmpd 1423, +MSn(574.29), 39.4 min	Q8YMY0
												R|YGLSAGGFGYR|W	YGLSAGGFGYR	0	331-341	TRUE	8.673	574.263	Cmpd 1478, +MSn(574.26), 40.5 min	Q8YMY0
Q8YT83	Q8YT83_NOSS1	Alkaline phosphatase	372.079	32.06	23	15	0		0		67220.6	K|AALNVLGK|D	AALNVLGK	0	438-445	TRUE	10.318	393.223	Cmpd 1087, +MSn(393.22), 32.2 min	Q8YT83
												K|AALNVLGK|D	AALNVLGK	0	438-445	TRUE	6.776	393.231	Cmpd 1095, +MSn(393.23), 32.4 min	Q8YT83
												K|AALTQPPL|-	AALTQPPL	0	620-627	TRUE	8.159	810.435	Cmpd 1409, +MSn(810.44), 39.1 min	Q8YT83
												R|ADGNSPAPGNLAGYDPSK|G	ADGNSPAPGNLAGYDPSK	0	119-136	TRUE	9.724	577.59	Cmpd 1121, +MSn(577.59), 32.9 min	Q8YT83
												R|ADGNSPAPGNLAGYDPSK|G	ADGNSPAPGNLAGYDPSK	0	119-136	TRUE	6.891	865.887	Cmpd 1123, +MSn(865.89), 33.0 min	Q8YT83
												K|ATGLVTSVPITHATPGAAASYVNR|R	ATGLVTSVPITHATPGAAASYVNR	0	205-228	TRUE	10.257	785.428	Cmpd 1494, +MSn(785.43), 40.8 min	Q8YT83
												K|ATGLVTSVPITHATPGAAASYVNR|R	ATGLVTSVPITHATPGAAASYVNR	0	205-228	TRUE	6.847	589.333	Cmpd 1498, +MSn(589.33), 40.8 min	Q8YT83
												R|EINENPTLADLSK|A	EINENPTLADLSK	0	425-437	TRUE	10.726	722.366	Cmpd 1340, +MSn(722.37), 37.5 min	Q8YT83
												K|GSGLSFQK|L	GSGLSFQK	0	49-56	TRUE	6.703	412.197	Cmpd 872, +MSn(412.20), 27.5 min	Q8YT83
												K|HNPQDAGHFWGSDPTQK|Y	HNPQDAGHFWGSDPTQK	0	544-560	TRUE	10.475	641.302	Cmpd 966, +MSn(641.30), 29.7 min	Q8YT83
												K|LLGLYGAR|G	LLGLYGAR	0	332-339	TRUE	7.649	431.759	Cmpd 1380, +MSn(431.76), 38.4 min	Q8YT83
												R|RPVPVYFQGAYSSNLVR|Y	RPVPVYFQGAYSSNLVR	0	569-585	TRUE	6.863	976.985	Cmpd 1558, +MSn(976.99), 42.1 min	Q8YT83
												R|RPVPVYFQGAYSSNLVR|Y	RPVPVYFQGAYSSNLVR	0	569-585	TRUE	9.897	651.708	Cmpd 1556, +MSn(651.71), 42.0 min	Q8YT83
												R|RPVPVYFQGAYSSNLVR|Y	RPVPVYFQGAYSSNLVR	0	569-585	TRUE	7.606	489.441	Cmpd 1561, +MSn(489.44), 42.1 min	Q8YT83
												R|SKYDSVYDPTK|T	SKYDSVYDPTK	0	230-240	TRUE	12.825	651.813	Cmpd 837, +MSn(651.81), 26.6 min	Q8YT83
												R|SKYDSVYDPTK|T	SKYDSVYDPTK	0	230-240	TRUE	8.222	434.874	Cmpd 839, +MSn(434.87), 26.7 min	Q8YT83
												K|TILEIAK|E	TILEIAK	0	194-200	TRUE	6.763	394.205	Cmpd 1185, +MSn(394.21), 34.3 min	Q8YT83
												R|VRPLAPGETDASFIAR|E	VRPLAPGETDASFIAR	0	409-424	TRUE	11.649	567.323	Cmpd 1313, +MSn(567.32), 37.0 min	Q8YT83
												R|VRPLAPGETDASFIAR|E	VRPLAPGETDASFIAR	0	409-424	TRUE	7.987	850.94	Cmpd 1314, +MSn(850.94), 37.0 min	Q8YT83
												R|YFGQPVQFTDSSGSYTASGIR|S	YFGQPVQFTDSSGSYTASGIR	0	586-606	TRUE	11.061	756.694	Cmpd 1677, +MSn(756.69), 44.7 min	Q8YT83
												R|YGYTFLER|G	YGYTFLER	0	302-309	TRUE	9.985	524.78	Cmpd 1487, +MSn(524.78), 40.6 min	Q8YT83
												K|YSYPDSANTATTLYTGVK|S	YSYPDSANTATTLYTGVK	0	160-177	TRUE	8.854	651.328	Cmpd 1466, +MSn(651.33), 40.2 min	Q8YT83
												K|YSYPDSANTATTLYTGVK|S	YSYPDSANTATTLYTGVK	0	160-177	TRUE	12.209	976.443	Cmpd 1468, +MSn(976.44), 40.2 min	Q8YT83
Q8YTE6	ILVD_NOSS1	Dihydroxy-acid dehydratase	130.558	10.83	7	6	0		0		59129.7	R|AVGFQDADFTK|A	AVGFQDADFTK	0	25-35	TRUE	10.79	599.813	Cmpd 1307, +MSn(599.81), 36.9 min	Q8YTE6
												K|GNLATEGAVAK|I	GNLATEGAVAK	0	385-395	TRUE	14.878	515.803	Cmpd 714, +MSn(515.80), 23.8 min	Q8YTE6
												K|IDENELLAVER|N	IDENELLAVER	0	176-186	TRUE	8.888	650.865	Cmpd 1491, +MSn(650.87), 40.7 min	Q8YTE6
												K|IDENELLAVER|N	IDENELLAVER	0	176-186	TRUE	7.911	434.243	Cmpd 1492, +MSn(434.24), 40.7 min	Q8YTE6
												R|SLQLNISDEELTR|R	SLQLNISDEELTR	0	511-523	TRUE	12.317	759.413	Cmpd 1596, +MSn(759.41), 42.9 min	Q8YTE6
												K|VLVEAIR|H	VLVEAIR	0	238-244	TRUE	7.082	400.248	Cmpd 1089, +MSn(400.25), 32.2 min	Q8YTE6
												R|YVATDLHK|A	YVATDLHK	0	313-320	TRUE	10.081	473.776	Cmpd 640, +MSn(473.78), 22.3 min	Q8YTE6
P00964	GLNA_NOSS1	Glutamine synthetase	124.98	18.78	6	6	0		0		53136.5	K|EGTADKPNLAYKPR|F	EGTADKPNLAYKPR	0	165-178	TRUE	8.27	520.626	Cmpd 747, +MSn(520.63), 24.6 min	P00964
												K|HAPALLAITNPSTNSYK|R	HAPALLAITNPSTNSYK	0	308-324	TRUE	8.616	599.991	Cmpd 1408, +MSn(599.99), 39.1 min	P00964
												K|HHHEVATGGQCELGFR|F	HHHEVATGGQC[Cys_CAM]ELGFR	1	213-228	TRUE	11.621	612.297	Cmpd 865, +MSn(612.30), 27.3 min	P00964
												R|IQDEKIELIDLK|F	IQDEKIELIDLK	0	11-22	TRUE	6.94	728.891	Cmpd 1507, +MSn(728.89), 41.0 min	P00964
												R|LVPGYEAPVNLAYSQGNR|S	LVPGYEAPVNLAYSQGNR	0	326-343	TRUE	10.903	650.02	Cmpd 1580, +MSn(650.02), 42.5 min	P00964
												K|NIYELSPEELAK|V	NIYELSPEELAK	0	400-411	TRUE	8.564	703.364	Cmpd 1621, +MSn(703.36), 43.4 min	P00964
Q8YT39	Q8YT39_NOSS1	Alr2887 protein	116.781	11.19	6	6	0		0		80838.3	R|AYYDLQQADEQVR|I	AYYDLQQADEQVR	0	452-464	TRUE	10.004	799.846	Cmpd 1261, +MSn(799.85), 35.9 min	Q8YT39
												R|ITAILDYNR|A	ITAILDYNR	0	716-724	TRUE	9.636	539.8	Cmpd 1326, +MSn(539.80), 37.3 min	Q8YT39
												R|SAVENAQASLR|D	SAVENAQASLR	0	468-478	TRUE	9.102	573.296	Cmpd 827, +MSn(573.30), 26.4 min	Q8YT39
												R|SNLENVQTANVALEQAR|E	SNLENVQTANVALEQAR	0	665-681	TRUE	8.704	619.694	Cmpd 1336, +MSn(619.69), 37.4 min	Q8YT39
												R|SQSASGQLQDELISK|Q	SQSASGQLQDELISK	0	376-390	TRUE	12.222	796.391	Cmpd 1246, +MSn(796.39), 35.6 min	Q8YT39
												R|SQVNLANNTQQLTNNLSR|Q	SQVNLANNTQQLTNNLSR	0	497-514	TRUE	7.228	672.342	Cmpd 1403, +MSn(672.34), 38.9 min	Q8YT39
Q8YX73	Q8YX73_NOSS1	All1342 protein	77.334	8.86	4	4	0		0		65734	K|IQGGGLFLSR|S	IQGGGLFLSR	0	146-155	TRUE	8.147	524.345	Cmpd 1425, +MSn(524.34), 39.4 min	Q8YX73
												K|QAIAAVGNILDTK|R	QAIAAVGNILDTK	0	335-347	TRUE	13.214	657.41	Cmpd 1583, +MSn(657.41), 42.6 min	Q8YX73
												K|VALNAQDAPVANNAPPTPISSR|T	VALNAQDAPVANNAPPTPISSR	0	353-374	TRUE	7.29	735.38	Cmpd 1316, +MSn(735.38), 37.1 min	Q8YX73
												R|VIQVGVFSDR|S	VIQVGVFSDR	0	589-598	TRUE	10.963	560.331	Cmpd 1453, +MSn(560.33), 40.0 min	Q8YX73
Q8Z0D0	Q8Z0D0_NOSS1	Alpha-amylase	65.048	8.71	4	4	0		0		70894.7	R|DNIEATSDEDKQIVVVR|R	DNIEATSDEDKQIVVVR	0	542-558	TRUE	7.397	644.379	Cmpd 1164, +MSn(644.38), 33.9 min	Q8Z0D0
												R|ISFAGLK|L	ISFAGLK	0	427-433	TRUE	6.864	368.207	Cmpd 1345, +MSn(368.21), 37.6 min	Q8Z0D0
												K|TPWGNAMNFDDAYSQGVR|N	TPWGNAM[Oxidation_M]NFDDAYSQGVR	1	242-259	TRUE	7.856	682.326	Cmpd 1604, +MSn(682.33), 43.1 min	Q8Z0D0
												K|VNDVYPGTLYR|Y	VNDVYPGTLYR	0	65-75	TRUE	11.327	648.873	Cmpd 1292, +MSn(648.87), 36.6 min	Q8Z0D0
Q8YPW8	Q8YPW8_NOSS1	Alr4072 protein	25.927	7.1	2	2	0		0		50373.2	R|GNDQISGLGGKDTIIGVDPNSR|Q	GNDQISGLGGKDTIIGVDPNSR	0	335-356	TRUE	6.849	738.348	Cmpd 1418, +MSn(738.35), 39.3 min	Q8YPW8
												-|MYNTIIGTPFNDR|L	M[Oxidation_M]YNTIIGTPFNDR	1	1-13	TRUE	7.11	779.36	Cmpd 1593, +MSn(779.36), 42.9 min	Q8YPW8
Q8YR62	Q8YR62_NOSS1	Alr3588 protein	23.977	3.74	2	2	0		0		96326.2	R|ISDINVGAGNSNPGNLTVAGNK|L	ISDINVGAGNSNPGNLTVAGNK	0	591-612	TRUE	6.898	704.7	Cmpd 1296, +MSn(704.70), 36.6 min	Q8YR62
												R|LYFAASNDTFGR|E	LYFAASNDTFGR	0	567-578	TRUE	8.231	681.343	Cmpd 1526, +MSn(681.34), 41.4 min	Q8YR62
Q8YX67	Q8YX67_NOSS1	Ferredoxin-sulfite reductase	23.347	3.38	2	2	0		0		73188.9	K|AISAEESPEVK|A	AISAEESPEVK	0	192-202	TRUE	7.693	579.866	Cmpd 771, +MSn(579.87), 25.1 min	Q8YX67
												K|SGESFGDFCDR|V	SGESFGDFC[Cys_CAM]DR	1	563-573	TRUE	7.446	638.83	Cmpd 1203, +MSn(638.83), 34.7 min	Q8YX67
Q8Z028	Q8Z028_NOSS1	Glycerophosphoryl diester phosphodiesterase	20.511	2.82	2	2	0		0		109861	R|LEQPLNLAPGVGQPQATEIK|F	LEQPLNLAPGVGQPQATEIK	0	754-773	TRUE	6.818	701.743	Cmpd 1638, +MSn(701.74), 43.7 min	Q8Z028
												R|LNEFDLATR|S	LNEFDLATR	0	614-622	TRUE	7.173	539.849	Cmpd 1335, +MSn(539.85), 37.4 min	Q8Z028

## Sheet: Band 3
AC	ID	Description	Protein Score	% Coverage	#Peptides	#Uniq Sequences	#Ambiguous Prots	Ambiguous Prots	#Sub-Prots	Sub-Prots	Protein Mass (Da)	Sequence	Sequence + PTMs	#PTMs	Position (to mature prot.)	Proteotypic	z-score	Experimental Mass (m/z)	Spectrum Description	Ref Proteins
Q8YY05	G6PI_NOSS1	Glucose-6-phosphate isomerase	317.196	25.76	18	12	0		0		57818.9	K|AAAVILDLQTK|V	AAAVILDLQTK	0	457-467	TRUE	12.553	571.856	Cmpd 1485, +MSn(571.86), 39.9 min	Q8YY05
												K|AFADMAELEK|G	AFADMAELEK	0	46-55	TRUE	9.631	562.786	Cmpd 1448, +MSn(562.79), 39.2 min	Q8YY05
												K|AFADMAELEK|G	AFADM[Oxidation_M]AELEK	1	46-55	TRUE	8.633	570.747	Cmpd 1041, +MSn(570.75), 30.6 min	Q8YY05
												K|DLDGNTVYQGIAVYGNK|G	DLDGNTVYQGIAVYGNK	0	329-345	TRUE	11.263	609.63	Cmpd 1656, +MSn(609.63), 43.7 min	Q8YY05
												K|DLDGNTVYQGIAVYGNK|G	DLDGNTVYQGIAVYGNK	0	329-345	TRUE	9.601	913.824	Cmpd 1657, +MSn(913.82), 43.7 min	Q8YY05
												K|DLDGNTVYQGIAVYGNK|G	DLDGNTVYQGIAVYGNK	0	329-345	TRUE	10.777	609.997	Cmpd 1651, +MSn(610.00), 43.6 min	Q8YY05
												K|EKDLDGNTVYQGIAVYGNK|G	EKDLDGNTVYQGIAVYGNK	0	327-345	TRUE	9.786	695.359	Cmpd 1412, +MSn(695.36), 38.4 min	Q8YY05
												K|GSTDQHAYVQQLR|E	GSTDQHAYVQQLR	0	346-358	TRUE	9.18	501.597	Cmpd 871, +MSn(501.60), 26.8 min	Q8YY05
												K|GSTDQHAYVQQLR|E	GSTDQHAYVQQLR	0	346-358	TRUE	11.186	751.887	Cmpd 873, +MSn(751.89), 26.8 min	Q8YY05
												R|GVVFQGNLGQPSSLK|I	GVVFQGNLGQPSSLK	0	510-524	TRUE	12.746	765.937	Cmpd 1465, +MSn(765.94), 39.5 min	Q8YY05
												K|IGAADQVEAIYK|I	IGAADQVEAIYK	0	488-499	TRUE	13.119	639.357	Cmpd 1328, +MSn(639.36), 36.7 min	Q8YY05
												K|IHFIDNTDPAGIDR|I	IHFIDNTDPAGIDR	0	145-158	TRUE	9.101	528.623	Cmpd 1350, +MSn(528.62), 37.1 min	Q8YY05
												K|IHFIDNTDPAGIDR|I	IHFIDNTDPAGIDR	0	145-158	TRUE	13.241	792.393	Cmpd 1351, +MSn(792.39), 37.1 min	Q8YY05
												K|IQTGAIHPPK|A	IQTGAIHPPK	0	101-110	TRUE	7.899	531.288	Cmpd 813, +MSn(531.29), 25.6 min	Q8YY05
												R|MVGHYWLR|N	M[Oxidation_M]VGHYWLR	1	66-73	TRUE	8.713	539.272	Cmpd 1173, +MSn(539.27), 33.2 min	Q8YY05
												R|NHLASTLVLVISK|S	NHLASTLVLVISK	0	165-177	TRUE	11.738	697.425	Cmpd 1677, +MSn(697.42), 44.2 min	Q8YY05
												R|NHLASTLVLVISK|S	NHLASTLVLVISK	0	165-177	TRUE	9.373	465.619	Cmpd 1681, +MSn(465.62), 44.3 min	Q8YY05
												K|TALSLEQIAEK|I	TALSLEQIAEK	0	477-487	TRUE	9.602	601.889	Cmpd 1476, +MSn(601.89), 39.8 min	Q8YY05
P00964	GLNA_NOSS1	Glutamine synthetase	287.235	29.96	25	12	0		0		53136.5	K|EGTADKPNLAYKPR|F	EGTADKPNLAYKPR	0	165-178	TRUE	8.467	780.432	Cmpd 750, +MSn(780.43), 24.2 min	P00964
												K|EGTADKPNLAYKPR|F	EGTADKPNLAYKPR	0	165-178	TRUE	7.897	520.608	Cmpd 789, +MSn(520.61), 25.1 min	P00964
												K|HAPALLAITNPSTNSYK|R	HAPALLAITNPSTNSYK	0	308-324	TRUE	9.595	600.004	Cmpd 1416, +MSn(600.00), 38.5 min	P00964
												K|HAPALLAITNPSTNSYK|R	HAPALLAITNPSTNSYK	0	308-324	TRUE	9.53	899.474	Cmpd 1420, +MSn(899.47), 38.6 min	P00964
												K|HAPALLAITNPSTNSYKR|L	HAPALLAITNPSTNSYKR	0	308-325	TRUE	9.764	652.018	Cmpd 1283, +MSn(652.02), 35.6 min	P00964
												K|HHHEVATGGQCELGFR|F	HHHEVATGGQC[Cys_CAM]ELGFR	1	213-228	TRUE	12.285	611.967	Cmpd 877, +MSn(611.97), 26.9 min	P00964
												K|HHHEVATGGQCELGFR|F	HHHEVATGGQC[Cys_CAM]ELGFR	1	213-228	TRUE	10.542	612.291	Cmpd 878, +MSn(612.29), 27.0 min	P00964
												K|HHHEVATGGQCELGFR|F	HHHEVATGGQC[Cys_CAM]ELGFR	1	213-228	TRUE	11.138	917.913	Cmpd 879, +MSn(917.91), 27.0 min	P00964
												K|HHHEVATGGQCELGFR|F	HHHEVATGGQC[Cys_CAM]ELGFR	1	213-228	TRUE	10.14	612.294	Cmpd 929, +MSn(612.29), 28.1 min	P00964
												K|HHHEVATGGQCELGFR|F	HHHEVATGGQC[Cys_CAM]ELGFR	1	213-228	TRUE	8.729	612.333	Cmpd 980, +MSn(612.33), 29.2 min	P00964
												K|IHPGEPLDKNIYELSPEELAK|V	IHPGEPLDKNIYELSPEELAK	0	391-411	TRUE	9.03	798.11	Cmpd 1625, +MSn(798.11), 43.0 min	P00964
												R|IPLSGTNPK|A	IPLSGTNPK	0	349-357	TRUE	8.851	463.744	Cmpd 764, +MSn(463.74), 24.5 min	P00964
												R|IQDEKIELIDLK|F	IQDEKIELIDLK	0	11-22	TRUE	7.769	728.944	Cmpd 1523, +MSn(728.94), 40.7 min	P00964
												R|LVPGYEAPVNLAYSQGNR|S	LVPGYEAPVNLAYSQGNR	0	326-343	TRUE	8.543	974.475	Cmpd 1588, +MSn(974.47), 42.1 min	P00964
												R|LVPGYEAPVNLAYSQGNR|S	LVPGYEAPVNLAYSQGNR	0	326-343	TRUE	7.889	487.722	Cmpd 1591, +MSn(487.72), 42.2 min	P00964
												R|LVPGYEAPVNLAYSQGNR|S	LVPGYEAPVNLAYSQGNR	0	326-343	TRUE	8.124	650.027	Cmpd 1585, +MSn(650.03), 42.1 min	P00964
												R|LVPGYEAPVNLAYSQGNR|S	LVPGYEAPVNLAYSQGNR	0	326-343	TRUE	9.497	650.021	Cmpd 1639, +MSn(650.02), 43.3 min	P00964
												K|NIYELSPEELAK|V	NIYELSPEELAK	0	400-411	TRUE	10.539	703.38	Cmpd 1621, +MSn(703.38), 42.9 min	P00964
												K|PIFGDNGSGMHCHQSIWK|D	PIFGDNGSGMHC[Cys_CAM]HQSIWK	1	263-280	TRUE	9.411	691.01	Cmpd 1339, +MSn(691.01), 36.9 min	P00964
												R|TEMLLTMAK|L	TEMLLTMAK	0	197-205	TRUE	12.432	519.285	Cmpd 1468, +MSn(519.28), 39.6 min	P00964
												R|TEMLLTMAK|L	TEM[Oxidation_M]LLTMAK	1	197-205	TRUE	11.661	527.302	Cmpd 1244, +MSn(527.30), 34.8 min	P00964
												R|TEMLLTMAK|L	TEM[Oxidation_M]LLTMAK	1	197-205	TRUE	10.002	527.279	Cmpd 1248, +MSn(527.28), 34.8 min	P00964
												R|TEMLLTMAK|L	TEMLLTM[Oxidation_M]AK	1	197-205	TRUE	11.909	527.286	Cmpd 1146, +MSn(527.29), 32.6 min	P00964
												R|TEMLLTMAK|L	TEM[Oxidation_M]LLTM[Oxidation_M]AK	2	197-205	TRUE	11.308	535.277	Cmpd 906, +MSn(535.28), 27.7 min	P00964
												K|TVTFMPK|P	TVTFMPK	0	256-262	TRUE	8.275	412.222	Cmpd 1169, +MSn(412.22), 33.1 min	P00964
Q8YQ71	Q8YQ71_NOSS1	Phosphoglucomutase/phosphomannomutase	253.579	28.63	14	11	0		0		51820	R|AIASYLETAYTK|D	AIASYLETAYTK	0	36-47	TRUE	9.121	665.836	Cmpd 1552, +MSn(665.84), 41.3 min	Q8YQ71
												R|DHADLGLATDGDSDR|F	DHADLGLATDGDSDR	0	242-256	TRUE	12.68	779.345	Cmpd 938, +MSn(779.34), 28.3 min	Q8YQ71
												R|DHADLGLATDGDSDR|F	DHADLGLATDGDSDR	0	242-256	TRUE	8.083	519.907	Cmpd 943, +MSn(519.91), 28.4 min	Q8YQ71
												K|DRPVLIAYDTR|F	DRPVLIAYDTR	0	48-58	TRUE	8.53	440.262	Cmpd 1238, +MSn(440.26), 34.6 min	Q8YQ71
												R|DVLFGGGMPEPK|G	DVLFGGGM[Oxidation_M]PEPK	1	217-228	TRUE	7.765	631.809	Cmpd 1307, +MSn(631.81), 36.1 min	Q8YQ71
												K|EAIAEADGPLYNNR|L	EAIAEADGPLYNNR	0	375-388	TRUE	9.931	766.849	Cmpd 1195, +MSn(766.85), 33.7 min	Q8YQ71
												K|EAIAEADGPLYNNR|L	EAIAEADGPLYNNR	0	375-388	TRUE	10.184	766.824	Cmpd 1200, +MSn(766.82), 33.8 min	Q8YQ71
												K|LEQELESAIAK|L	LEQELESAIAK	0	463-473	TRUE	8.529	615.877	Cmpd 1268, +MSn(615.88), 35.2 min	Q8YQ71
												R|TVATTHLLDNFAAK|Y	TVATTHLLDNFAAK	0	293-306	TRUE	9.433	751.417	Cmpd 1449, +MSn(751.42), 39.2 min	Q8YQ71
												K|VAVIDSFTK|N	VAVIDSFTK	0	399-407	TRUE	9.17	490.289	Cmpd 1343, +MSn(490.29), 37.0 min	Q8YQ71
												K|VKYDALYSTSR|G	VKYDALYSTSR	0	185-195	TRUE	9.605	651.863	Cmpd 1013, +MSn(651.86), 29.9 min	Q8YQ71
												K|VTDRDCPTPVIAYNAR|H	VTDRDC[Cys_CAM]PTPVIAYNAR	1	81-96	TRUE	8.602	616.599	Cmpd 1105, +MSn(616.60), 31.8 min	Q8YQ71
												R|VYLETNSPEK|L	VYLETNSPEK	0	450-459	TRUE	9.53	590.3	Cmpd 870, +MSn(590.30), 26.8 min	Q8YQ71
												R|VYLETNSPEK|L	VYLETNSPEK	0	450-459	TRUE	8.677	590.324	Cmpd 874, +MSn(590.32), 26.8 min	Q8YQ71
Q8Z0F7	Q8Z0F7_NOSS1	Periplasmic oligopeptide-binding protein of oligopeptide ABC transporter	241.036	23.73	11	10	0		0		60658.9	K|FKPDTFVGTGPYK|L	FKPDTFVGTGPYK	0	203-215	TRUE	8.773	728.869	Cmpd 1295, +MSn(728.87), 35.9 min	Q8Z0F7
												K|GCEEGGSQTQGSFYYNEAVNK|L	GC[Cys_CAM]EEGGSQTQGSFYYNEAVNK	1	465-485	TRUE	9.874	775.64	Cmpd 1227, +MSn(775.64), 34.4 min	Q8Z0F7
												K|GVSGVQLDPSK|N	GVSGVQLDPSK	0	531-541	TRUE	11.37	543.825	Cmpd 961, +MSn(543.82), 28.8 min	Q8Z0F7
												R|ITVGTTLKPR|T	ITVGTTLKPR	0	54-63	TRUE	9.898	543.363	Cmpd 935, +MSn(543.36), 28.2 min	Q8Z0F7
												R|ITVGTTLKPR|T	ITVGTTLKPR	0	54-63	TRUE	8.77	543.333	Cmpd 939, +MSn(543.33), 28.3 min	Q8Z0F7
												K|LAQYGTDSLR|F	LAQYGTDSLR	0	216-225	TRUE	11.023	562.317	Cmpd 994, +MSn(562.32), 29.5 min	Q8Z0F7
												R|NQEPLDKLEVR|Q	NQEPLDKLEVR	0	304-314	TRUE	7.967	670.862	Cmpd 1153, +MSn(670.86), 32.7 min	Q8Z0F7
												R|QAVATIIDR|Q	QAVATIIDR	0	315-323	TRUE	10.236	493.763	Cmpd 1090, +MSn(493.76), 31.6 min	Q8Z0F7
												R|QGVLFHDGTAFNAK|A	QGVLFHDGTAFNAK	0	120-133	TRUE	8.445	502.246	Cmpd 1298, +MSn(502.25), 36.0 min	Q8Z0F7
												K|QLLTAAGFSAENPAK|V	QLLTAAGFSAENPAK	0	367-381	TRUE	14.24	759.403	Cmpd 1471, +MSn(759.40), 39.6 min	Q8Z0F7
												R|TGAVDVAYQSLQPDQIK|S	TGAVDVAYQSLQPDQIK	0	259-275	TRUE	9.571	611.666	Cmpd 1558, +MSn(611.67), 41.5 min	Q8Z0F7
Q8YMF8	Q8YMF8_NOSS1	Phosphodiesterase/alkaline phosphatase D	204.085	18.7	13	9	0		0		59168.4	R|ANAYQAYYEHMPLR|L	ANAYQAYYEHMPLR	0	272-285	TRUE	8.957	863.907	Cmpd 1484, +MSn(863.91), 39.9 min	Q8YMF8
												R|DENMTQVVQK|G	DENMTQVVQK	0	94-103	TRUE	9.658	596.287	Cmpd 866, +MSn(596.29), 26.6 min	Q8YMF8
												K|FFDAAYR|G	FFDAAYR	0	471-477	TRUE	9.596	445.218	Cmpd 1217, +MSn(445.22), 34.2 min	Q8YMF8
												R|KPSNPVVITGDIHSSWVHDLK|T	KPSNPVVITGDIHSSWVHDLK	0	407-427	TRUE	9.542	777.09	Cmpd 1490, +MSn(777.09), 40.1 min	Q8YMF8
												R|LLSFLAQR|K	LLSFLAQR	0	399-406	TRUE	10.123	474.311	Cmpd 1636, +MSn(474.31), 43.3 min	Q8YMF8
												R|QHIGPEIVTLSDYR|N	QHIGPEIVTLSDYR	0	206-219	TRUE	8.811	543.294	Cmpd 1521, +MSn(543.29), 40.6 min	Q8YMF8
												R|QHIGPEIVTLSDYR|N	QHIGPEIVTLSDYR	0	206-219	TRUE	10.258	814.399	Cmpd 1522, +MSn(814.40), 40.6 min	Q8YMF8
												R|QHIGPEIVTLSDYR|N	QHIGPEIVTLSDYR	0	206-219	TRUE	9.172	814.378	Cmpd 1525, +MSn(814.38), 40.7 min	Q8YMF8
												R|RANAYQAYYEHMPLR|L	RANAYQAYYEHMPLR	0	271-285	TRUE	8.566	628.323	Cmpd 1331, +MSn(628.32), 36.7 min	Q8YMF8
												R|RANAYQAYYEHMPLR|L	RANAYQAYYEHM[Oxidation_M]PLR	1	271-285	TRUE	8.183	633.652	Cmpd 1093, +MSn(633.65), 31.6 min	Q8YMF8
												R|TDQPCNDGLKPR|C	TDQPC[Cys_CAM]NDGLKPR	1	319-330	TRUE	8.919	701.355	Cmpd 579, +MSn(701.36), 20.7 min	Q8YMF8
												R|VNVPVQWQIAR|D	VNVPVQWQIAR	0	83-93	TRUE	14.121	655.413	Cmpd 1623, +MSn(655.41), 42.9 min	Q8YMF8
												R|VNVPVQWQIAR|D	VNVPVQWQIAR	0	83-93	TRUE	9.749	437.272	Cmpd 1624, +MSn(437.27), 42.9 min	Q8YMF8
Q8YPW8	Q8YPW8_NOSS1	Alr4072 protein	94.098	11.36	8	5	0		0		50373.2	K|DTIIGVDPNSR|Q	DTIIGVDPNSR	0	346-356	TRUE	9.605	593.789	Cmpd 1158, +MSn(593.79), 32.8 min	Q8YPW8
												R|GNDQISGLGGK|D	GNDQISGLGGK	0	335-345	TRUE	9.454	523.282	Cmpd 799, +MSn(523.28), 25.3 min	Q8YPW8
												R|GNDQISGLGGK|D	GNDQISGLGGK	0	335-345	TRUE	8.105	523.261	Cmpd 803, +MSn(523.26), 25.4 min	Q8YPW8
												R|GNDQISGLGGKDTIIGVDPNSR|Q	GNDQISGLGGKDTIIGVDPNSR	0	335-356	TRUE	7.834	738.375	Cmpd 1442, +MSn(738.37), 39.0 min	Q8YPW8
												K|GNGVYDASSQSDLTSSSIFAR|F	GNGVYDASSQSDLTSSSIFAR	0	454-474	TRUE	8.738	721.351	Cmpd 1628, +MSn(721.35), 43.1 min	Q8YPW8
												K|GNGVYDASSQSDLTSSSIFAR|F	GNGVYDASSQSDLTSSSIFAR	0	454-474	TRUE	8.139	721.672	Cmpd 1683, +MSn(721.67), 44.3 min	Q8YPW8
												-|MYNTIIGTPFNDR|L	M[Oxidation_M]YNTIIGTPFNDR	1	1-13	TRUE	10.067	779.332	Cmpd 1601, +MSn(779.33), 42.4 min	Q8YPW8
												-|MYNTIIGTPFNDR|L	M[Oxidation_M]YNTIIGTPFNDR	1	1-13	TRUE	7.949	519.914	Cmpd 1605, +MSn(519.91), 42.5 min	Q8YPW8
Q8YNR3	Q8YNR3_NOSS1	All4499 protein	54.713	6.23	3	3	0		0		58563.8	R|GRVDALEAR|T	GRVDALEAR	0	148-156	FALSE	8.191	493.789	Cmpd 715, +MSn(493.79), 23.4 min	Q8YNL5,Q8YNR3
												R|NSAANPGLIAAGR|E	NSAANPGLIAAGR	0	349-361	TRUE	11.213	606.363	Cmpd 1003, +MSn(606.36), 29.7 min	Q8YNR3
												R|SDLDSNLTFANR|V	SDLDSNLTFANR	0	198-209	TRUE	10.971	676.841	Cmpd 1353, +MSn(676.84), 37.2 min	Q8YNR3
Q8YNL5	Y4550_NOSS1	Uncharacterized protein alr4550	48.501	6.26	3	3	0		0		60580.7	R|GRVDALEAR|T	GRVDALEAR	0	180-188	FALSE	8.191	493.789	Cmpd 715, +MSn(493.79), 23.4 min	Q8YNL5,Q8YNR3
												R|HSHYAAVNNPYFFDK|T	HSHYAAVNNPYFFDK	0	312-326	TRUE	7.909	603.975	Cmpd 1291, +MSn(603.98), 35.8 min	Q8YNL5
												R|LAAGNATGFDFR|D	LAAGNATGFDFR	0	249-260	TRUE	10.792	619.859	Cmpd 1430, +MSn(619.86), 38.8 min	Q8YNL5
Q8YN25	Q8YN25_NOSS1	Dihydrolipoyl dehydrogenase	35.89	5.68	2	2	0		0		50450.8	K|ALAENEADGIAK|V	ALAENEADGIAK	0	401-412	TRUE	10.03	601.328	Cmpd 894, +MSn(601.33), 27.4 min	Q8YN25
												K|ELGQAEGFEVATSR|S	ELGQAEGFEVATSR	0	379-392	TRUE	10.337	746.847	Cmpd 1322, +MSn(746.85), 36.5 min	Q8YN25

## Sheet: Band 4
AC	ID	Description	Protein Score	% Coverage	#Peptides	#Uniq Sequences	#Ambiguous Prots	Ambiguous Prots	#Sub-Prots	Sub-Prots	Protein Mass (Da)	Sequence	Sequence + PTMs	#PTMs	Position (to mature prot.)	Proteotypic	z-score	Experimental Mass (m/z)	Spectrum Description	Ref Proteins
Q8YNR3	Q8YNR3_NOSS1	All4499 protein	317.611	33.33	25	12	0		0		58563.8	R|GRVDALEAR|T	GRVDALEAR	0	148-156	FALSE	7.493	493.804	Cmpd 712, +MSn(493.80), 23.2 min	Q8YNL5,Q8YYL4,Q8ZS97,Q8YNR3
												R|GRVDALEAR|T	GRVDALEAR	0	148-156	FALSE	9.078	493.787	Cmpd 716, +MSn(493.79), 23.2 min	Q8YNL5,Q8YYL4,Q8ZS97,Q8YNR3
												K|ITGGNNIASENGTSYHLEGLYK|L	ITGGNNIASENGTSYHLEGLYK	0	486-507	TRUE	8.677	780.031	Cmpd 1406, +MSn(780.03), 38.5 min	Q8YNR3
												K|ITGGNNIASENGTSYHLEGLYK|L	ITGGNNIASENGTSYHLEGLYK	0	486-507	TRUE	8.388	780.376	Cmpd 1462, +MSn(780.38), 39.7 min	Q8YNR3
												R|LGYDGGTDNSVSIDK|L	LGYDGGTDNSVSIDK	0	253-267	TRUE	14.085	770.859	Cmpd 1102, +MSn(770.86), 32.0 min	Q8YNR3
												R|LGYDGGTDNSVSIDK|L	LGYDGGTDNSVSIDK	0	253-267	TRUE	12.927	770.838	Cmpd 1118, +MSn(770.84), 32.3 min	Q8YNR3
												R|LGYDGGTDNSVSIDK|L	LGYDGGTDNSVSIDK	0	253-267	TRUE	8.168	771.333	Cmpd 1155, +MSn(771.33), 33.1 min	Q8YNR3
												R|LNAGNIISNNANNIGNASTGTNMTR|L	LNAGNIISNNANNIGNASTGTNM[Oxidation_M]TR	1	228-252	TRUE	10.333	850.418	Cmpd 1381, +MSn(850.42), 38.0 min	Q8YNR3
												R|LTLNSSFTGTDQLQTR|L	LTLNSSFTGTDQLQTR	0	212-227	TRUE	10.688	594.67	Cmpd 1506, +MSn(594.67), 40.6 min	Q8YNR3
												R|LTLNSSFTGTDQLQTR|L	LTLNSSFTGTDQLQTR	0	212-227	TRUE	12.732	891.449	Cmpd 1509, +MSn(891.45), 40.7 min	Q8YNR3
												R|LTLNSSFTGTDQLQTR|L	LTLNSSFTGTDQLQTR	0	212-227	TRUE	9.796	891.905	Cmpd 1546, +MSn(891.91), 41.6 min	Q8YNR3
												R|LTLNSSFTGTDQLQTR|L	LTLNSSFTGTDQLQTR	0	212-227	TRUE	7.865	594.984	Cmpd 1549, +MSn(594.98), 41.7 min	Q8YNR3
												R|NSAANPGLIAAGR|E	NSAANPGLIAAGR	0	349-361	TRUE	13.741	606.361	Cmpd 986, +MSn(606.36), 29.5 min	Q8YNR3
												R|NSAANPGLIAAGR|E	NSAANPGLIAAGR	0	349-361	TRUE	7.382	606.829	Cmpd 1096, +MSn(606.83), 31.9 min	Q8YNR3
												K|QDLATLQR|L	QDLATLQR	0	127-134	FALSE	7.684	472.762	Cmpd 884, +MSn(472.76), 27.2 min	Q8YNL5,Q8YNR3
												R|SDLDSNLTFANR|V	SDLDSNLTFANR	0	198-209	TRUE	12.97	676.821	Cmpd 1328, +MSn(676.82), 36.9 min	Q8YNR3
												R|SDLDSNLTFANR|V	SDLDSNLTFANR	0	198-209	TRUE	10.093	451.543	Cmpd 1333, +MSn(451.54), 37.0 min	Q8YNR3
												R|SDLDSNLTFANR|V	SDLDSNLTFANR	0	198-209	TRUE	10.3	676.833	Cmpd 1379, +MSn(676.83), 38.0 min	Q8YNR3
												R|SDLDSNLTFANR|V	SDLDSNLTFANR	0	198-209	TRUE	7.825	677.312	Cmpd 1417, +MSn(677.31), 38.8 min	Q8YNR3
												R|TAELEANQFSTTTK|L	TAELEANQFSTTTK	0	157-170	FALSE	9.532	514.237	Cmpd 1077, +MSn(514.24), 31.4 min	Q8YNL5,Q8YNR3
												R|TAELEANQFSTTTK|L	TAELEANQFSTTTK	0	157-170	FALSE	9.722	770.86	Cmpd 1083, +MSn(770.86), 31.6 min	Q8YNL5,Q8YNR3
												R|VKIDATGAELNENANVFNPDFR|S	VKIDATGAELNENANVFNPDFR	0	280-301	TRUE	7.369	812.052	Cmpd 1656, +MSn(812.05), 44.4 min	Q8YNR3
												R|VKIDATGAELNENANVFNPDFR|S	VKIDATGAELNENANVFNPDFR	0	280-301	TRUE	8.06	609.294	Cmpd 1659, +MSn(609.29), 44.4 min	Q8YNR3
												R|YEFAAGLNACLDR|V	YEFAAGLNAC[Cys_CAM]LDR	1	99-111	FALSE	7.863	750.338	Cmpd 1637, +MSn(750.34), 43.8 min	Q8YNL5,Q8YYL4,Q8ZS97,Q8YNR3
												R|YGCIAGYPNGTYR|G	YGC[Cys_CAM]IAGYPNGTYR	1	79-91	FALSE	10.882	746.319	Cmpd 1184, +MSn(746.32), 33.7 min	Q8YNL5,Q8YYL4,Q8ZS97,Q8YNR3
Q8YNL5	Y4550_NOSS1	Uncharacterized protein alr4550	275.097	25.57	23	11	0		0		60580.7	R|GRVDALEAR|T	GRVDALEAR	0	180-188	FALSE	7.493	493.804	Cmpd 712, +MSn(493.80), 23.2 min	Q8YNL5,Q8YYL4,Q8ZS97,Q8YNR3
												R|GRVDALEAR|T	GRVDALEAR	0	180-188	FALSE	9.078	493.787	Cmpd 716, +MSn(493.79), 23.2 min	Q8YNL5,Q8YYL4,Q8ZS97,Q8YNR3
												R|GVQAGANEVPYQVEGFYK|Y	GVQAGANEVPYQVEGFYK	0	519-536	TRUE	10.399	652.671	Cmpd 1607, +MSn(652.67), 43.2 min	Q8YNL5
												R|GVQAGANEVPYQVEGFYK|Y	GVQAGANEVPYQVEGFYK	0	519-536	TRUE	10.028	978.453	Cmpd 1609, +MSn(978.45), 43.2 min	Q8YNL5
												R|HSHYAAVNNPYFFDK|T	HSHYAAVNNPYFFDK	0	312-326	TRUE	9.559	603.974	Cmpd 1262, +MSn(603.97), 35.5 min	Q8YNL5
												R|HSHYAAVNNPYFFDK|T	HSHYAAVNNPYFFDK	0	312-326	TRUE	13.247	905.413	Cmpd 1264, +MSn(905.41), 35.5 min	Q8YNL5
												R|HSHYAAVNNPYFFDK|T	HSHYAAVNNPYFFDK	0	312-326	TRUE	7.452	603.981	Cmpd 1314, +MSn(603.98), 36.5 min	Q8YNL5
												R|LAAGNATGFDFR|D	LAAGNATGFDFR	0	249-260	TRUE	12.581	620.352	Cmpd 1405, +MSn(620.35), 38.5 min	Q8YNL5
												R|LAAGNATGFDFR|D	LAAGNATGFDFR	0	249-260	TRUE	8.029	413.88	Cmpd 1409, +MSn(413.88), 38.6 min	Q8YNL5
												R|LAAGNATGFDFR|D	LAAGNATGFDFR	0	249-260	TRUE	11.558	620.31	Cmpd 1459, +MSn(620.31), 39.6 min	Q8YNL5
												R|LAAGNATGFDFR|D	LAAGNATGFDFR	0	249-260	TRUE	10.81	620.305	Cmpd 1463, +MSn(620.31), 39.7 min	Q8YNL5
												R|LGLQTSFTGR|D	LGLQTSFTGR	0	233-242	TRUE	11.726	540.317	Cmpd 1315, +MSn(540.32), 36.6 min	Q8YNL5
												R|LGLQTSFTGR|D	LGLQTSFTGR	0	233-242	TRUE	9.35	540.315	Cmpd 1363, +MSn(540.32), 37.7 min	Q8YNL5
												R|LGLQTSFTGR|D	LGLQTSFTGR	0	233-242	TRUE	8.478	540.312	Cmpd 1366, +MSn(540.31), 37.7 min	Q8YNL5
												K|QDLATLQR|L	QDLATLQR	0	159-166	FALSE	7.684	472.762	Cmpd 884, +MSn(472.76), 27.2 min	Q8YNL5,Q8YNR3
												K|RGNVLGIFAGAQPYAR|G	RGNVLGIFAGAQPYAR	0	503-518	TRUE	10.551	563.995	Cmpd 1648, +MSn(564.00), 44.1 min	Q8YNL5
												R|TAELEANQFSTTTK|L	TAELEANQFSTTTK	0	189-202	FALSE	9.532	514.237	Cmpd 1077, +MSn(514.24), 31.4 min	Q8YNL5,Q8YNR3
												R|TAELEANQFSTTTK|L	TAELEANQFSTTTK	0	189-202	FALSE	9.722	770.86	Cmpd 1083, +MSn(770.86), 31.6 min	Q8YNL5,Q8YNR3
												K|TDGGNGALSTFSSENPIYR|I	TDGGNGALSTFSSENPIYR	0	327-345	TRUE	10.445	662.65	Cmpd 1606, +MSn(662.65), 43.1 min	Q8YNL5
												K|TDGGNGALSTFSSENPIYR|I	TDGGNGALSTFSSENPIYR	0	327-345	TRUE	8.751	662.981	Cmpd 1651, +MSn(662.98), 44.2 min	Q8YNL5
												K|TDGGNGALSTFSSENPIYR|I	TDGGNGALSTFSSENPIYR	0	327-345	TRUE	10.12	993.903	Cmpd 1652, +MSn(993.90), 44.2 min	Q8YNL5
												R|YEFAAGLNACLDR|V	YEFAAGLNAC[Cys_CAM]LDR	1	131-143	FALSE	7.863	750.338	Cmpd 1637, +MSn(750.34), 43.8 min	Q8YNL5,Q8YYL4,Q8ZS97,Q8YNR3
												R|YGCIAGYPNGTYR|G	YGC[Cys_CAM]IAGYPNGTYR	1	111-123	FALSE	10.882	746.319	Cmpd 1184, +MSn(746.32), 33.7 min	Q8YNL5,Q8YYL4,Q8ZS97,Q8YNR3
P48638	GSHR_NOSS1	Glutathione reductase	207.023	21.79	11	9	0		0		49478.3	R|AFADSEFGNNR|R	AFADSEFGNNR	0	330-340	TRUE	8.296	614.281	Cmpd 1040, +MSn(614.28), 30.7 min	P48638
												R|ATLVDNHTVEVGER|K	ATLVDNHTVEVGER	0	114-127	TRUE	10.365	513.943	Cmpd 984, +MSn(513.94), 29.5 min	P48638
												R|ATLVDNHTVEVGER|K	ATLVDNHTVEVGER	0	114-127	TRUE	12.588	770.387	Cmpd 985, +MSn(770.39), 29.5 min	P48638
												K|GFDEDIR|T	GFDEDIR	0	204-210	TRUE	7.762	426.185	Cmpd 966, +MSn(426.19), 29.0 min	P48638
												R|GLGSQVTQITR|G	GLGSQVTQITR	0	187-197	TRUE	11.226	580.293	Cmpd 1124, +MSn(580.29), 32.5 min	P48638
												K|ILIAVGGR|P	ILIAVGGR	0	134-141	TRUE	7.577	399.782	Cmpd 1211, +MSn(399.78), 34.3 min	P48638
												K|LGDDAVTIYR|T	LGDDAVTIYR	0	372-381	TRUE	11.143	561.809	Cmpd 1227, +MSn(561.81), 34.6 min	P48638
												R|LNLTPVAIGEGR|A	LNLTPVAIGEGR	0	318-329	TRUE	11.747	620.385	Cmpd 1528, +MSn(620.39), 41.1 min	P48638
												R|LSQLHISFLEK|A	LSQLHISFLEK	0	94-104	TRUE	8.713	657.381	Cmpd 1597, +MSn(657.38), 42.9 min	P48638
												K|VAIAENDLVGGTCVIR|G	VAIAENDLVGGTC[Cys_CAM]VIR	1	30-45	TRUE	9.293	843.955	Cmpd 1573, +MSn(843.95), 42.3 min	P48638
												K|VAIAENDLVGGTCVIR|G	VAIAENDLVGGTC[Cys_CAM]VIR	1	30-45	TRUE	9.413	562.98	Cmpd 1574, +MSn(562.98), 42.3 min	P48638
Q59149	PRCA_NOSS1	Calcium-dependent protease	171.603	13.14	10	8	0		0		71526.9	K|AHANVEAAWK|L	AHANVEAAWK	0	211-220	TRUE	11.629	548.796	Cmpd 856, +MSn(548.80), 26.5 min	Q59149
												R|IDPVGGNYNAEGR|S	IDPVGGNYNAEGR	0	502-514	TRUE	11.22	681.342	Cmpd 933, +MSn(681.34), 28.3 min	Q59149
												K|IPQGTWTLEVADK|A	IPQGTWTLEVADK	0	633-645	TRUE	8.462	729.344	Cmpd 1575, +MSn(729.34), 42.3 min	Q59149
												R|KGGGADDIKQTYDEVSTPGLTALK|G	KGGGADDIKQTYDEVSTPGLTALK	0	607-630	TRUE	8.571	822.401	Cmpd 1482, +MSn(822.40), 40.1 min	Q59149
												R|KTNFPTPGNR|D	KTNFPTPGNR	0	258-267	TRUE	8.28	566.298	Cmpd 764, +MSn(566.30), 24.2 min	Q59149
												R|KTNFPTPGNR|D	KTNFPTPGNR	0	258-267	TRUE	7.526	566.295	Cmpd 775, +MSn(566.30), 24.5 min	Q59149
												K|QTYDEVSTPGLTALK|G	QTYDEVSTPGLTALK	0	616-630	TRUE	8.034	811.9	Cmpd 1486, +MSn(811.90), 40.2 min	Q59149
												R|SCDRIDPVGGNYNAEGR|S	SC[Cys_CAM]DRIDPVGGNYNAEGR	1	498-514	TRUE	11.561	627.32	Cmpd 965, +MSn(627.32), 29.0 min	Q59149
												K|VIAVAACNDFGTR|S	VIAVAAC[Cys_CAM]NDFGTR	1	394-406	TRUE	13.114	697.358	Cmpd 1267, +MSn(697.36), 35.6 min	Q59149
												K|VIAVAACNDFGTR|S	VIAVAAC[Cys_CAM]NDFGTR	1	394-406	TRUE	11.326	697.366	Cmpd 1273, +MSn(697.37), 35.7 min	Q59149
P00879	RBL_NOSS1	Ribulose bisphosphate carboxylase large chain	151.829	18.49	7	7	0		1	I0CEY7	53045.3	R|GGLDFTKDDENINSAPFQR|W	GGLDFTKDDENINSAPFQR	0	196-214	TRUE	8.661	708.682	Cmpd 1512, +MSn(708.68), 40.8 min	P00879
												R|LSGGDHIHTGTVVGK|L	LSGGDHIHTGTVVGK	0	321-335	FALSE	9.708	739.4	Cmpd 756, +MSn(739.40), 24.0 min	P00879,I0CEY7
												R|LTYYTPDYTPK|D	LTYYTPDYTPK	0	23-33	TRUE	12.23	681.362	Cmpd 1295, +MSn(681.36), 36.2 min	P00879
												K|NHGIHFR|V	NHGIHFR	0	307-313	FALSE	7.939	440.718	Cmpd 677, +MSn(440.72), 22.5 min	P00879,I0CEY7
												K|TFQGPPHGIQVER|D	TFQGPPHGIQVER	0	148-160	TRUE	11.102	733.384	Cmpd 1076, +MSn(733.38), 31.4 min	P00879
												R|VALEACVQAR|N	VALEAC[Cys_CAM]VQAR	1	423-432	TRUE	10.05	558.833	Cmpd 1010, +MSn(558.83), 30.0 min	P00879
												K|YGRPLLGCTIKPK|L	YGRPLLGC[Cys_CAM]TIKPK	1	166-178	TRUE	7.217	501.649	Cmpd 1026, +MSn(501.65), 30.4 min	P00879
Q8YR92	Q8YR92_NOSS1	Succinate-semialdehyde dehydrogenase	128.477	16.48	6	5	0		0		48820	K|AATLTGSEPAGASLAAAAGK|Q	AATLTGSEPAGASLAAAAGK	0	201-220	TRUE	13.895	857.983	Cmpd 1278, +MSn(857.98), 35.8 min	Q8YR92
												K|AATLTGSEPAGASLAAAAGK|Q	AATLTGSEPAGASLAAAAGK	0	201-220	TRUE	10.569	572.693	Cmpd 1277, +MSn(572.69), 35.8 min	Q8YR92
												M|AIATINPATGETLK|T	AIATINPATGETLK	0	2-15	TRUE	11.284	700.393	Cmpd 1266, +MSn(700.39), 35.6 min	Q8YR92
												K|HASNVPQCALAIEDIIHR|A	HASNVPQC[Cys_CAM]ALAIEDIIHR	1	155-172	TRUE	9.111	682.394	Cmpd 1649, +MSn(682.39), 44.1 min	Q8YR92
												K|LDLADQAFEK|Y	LDLADQAFEK	0	29-38	TRUE	10.343	575.299	Cmpd 1378, +MSn(575.30), 38.0 min	Q8YR92
												K|TFEPLNDVEIAAK|L	TFEPLNDVEIAAK	0	16-28	TRUE	13.248	723.898	Cmpd 1653, +MSn(723.90), 44.3 min	Q8YR92
Q8YM38	DAPT1_NOSS1	LL-diaminopimelate aminotransferase 1	126.055	15.57	9	6	0		0		44986.7	K|AADGSDVELWK|L	AADGSDVELWK	0	271-281	TRUE	10.513	595.75	Cmpd 1332, +MSn(595.75), 37.0 min	Q8YM38
												K|FNGVSYIVQR|G	FNGVSYIVQR	0	291-300	TRUE	8.373	591.85	Cmpd 1397, +MSn(591.85), 38.3 min	Q8YM38
												R|GAEAVYSEAGQAQVK|A	GAEAVYSEAGQAQVK	0	301-315	TRUE	10.145	503.239	Cmpd 964, +MSn(503.24), 29.0 min	Q8YM38
												R|GAEAVYSEAGQAQVK|A	GAEAVYSEAGQAQVK	0	301-315	TRUE	13.436	754.362	Cmpd 967, +MSn(754.36), 29.0 min	Q8YM38
												R|GAEAVYSEAGQAQVK|A	GAEAVYSEAGQAQVK	0	301-315	TRUE	8.429	503.242	Cmpd 968, +MSn(503.24), 29.0 min	Q8YM38
												R|LGIGDVTEPLPAACR|S	LGIGDVTEPLPAAC[Cys_CAM]R	1	39-53	TRUE	8.42	784.896	Cmpd 1584, +MSn(784.90), 42.6 min	Q8YM38
												R|RVNAFAEANPDAK|I	RVNAFAEANPDAK	0	23-35	TRUE	7.783	701.863	Cmpd 872, +MSn(701.86), 26.8 min	Q8YM38
												R|RVNAFAEANPDAK|I	RVNAFAEANPDAK	0	23-35	TRUE	8.858	468.248	Cmpd 873, +MSn(468.25), 26.9 min	Q8YM38
												R|VNAFAEANPDAK|I	VNAFAEANPDAK	0	24-35	TRUE	7.825	623.864	Cmpd 971, +MSn(623.86), 29.1 min	Q8YM38
Q8YYL4	Q8YYL4_NOSS1	Porin major outer membrane protein	123.31	14.68	8	6	0		0		54439.4	R|GRVDALEAR|T	GRVDALEAR	0	135-143	FALSE	7.493	493.804	Cmpd 712, +MSn(493.80), 23.2 min	Q8YNL5,Q8YYL4,Q8ZS97,Q8YNR3
												R|GRVDALEAR|T	GRVDALEAR	0	135-143	FALSE	9.078	493.787	Cmpd 716, +MSn(493.79), 23.2 min	Q8YNL5,Q8YYL4,Q8ZS97,Q8YNR3
												R|LELVSSFTGR|D	LELVSSFTGR	0	193-202	TRUE	9.824	554.831	Cmpd 1566, +MSn(554.83), 42.1 min	Q8YYL4
												R|QPLATGSNAATTFQGLGER|F	QPLATGSNAATTFQGLGER	0	361-379	TRUE	8.11	640.361	Cmpd 1460, +MSn(640.36), 39.6 min	Q8YYL4
												K|VTSSSIAGLNR|D	VTSSSIAGLNR	0	449-459	TRUE	11.078	552.845	Cmpd 947, +MSn(552.85), 28.6 min	Q8YYL4
												K|VTSSSIAGLNR|D	VTSSSIAGLNR	0	449-459	TRUE	8.418	552.86	Cmpd 951, +MSn(552.86), 28.7 min	Q8YYL4
												R|YEFAAGLNACLDR|V	YEFAAGLNAC[Cys_CAM]LDR	1	86-98	FALSE	7.863	750.338	Cmpd 1637, +MSn(750.34), 43.8 min	Q8YNL5,Q8YYL4,Q8ZS97,Q8YNR3
												R|YGCIAGYPNGTYR|G	YGC[Cys_CAM]IAGYPNGTYR	1	66-78	FALSE	10.882	746.319	Cmpd 1184, +MSn(746.32), 33.7 min	Q8YNL5,Q8YYL4,Q8ZS97,Q8YNR3
P06540	ATPB_NOSS1	ATP synthase subunit beta	118.827	17.84	7	6	0		0		52016.3	R|GLEVVDTGAPISVPVGK|A	GLEVVDTGAPISVPVGK	0	78-94	TRUE	8.444	819.879	Cmpd 1645, +MSn(819.88), 44.0 min	P06540
												R|IFNVLGEPVDNR|G	IFNVLGEPVDNR	0	100-111	TRUE	9.63	686.847	Cmpd 1612, +MSn(686.85), 43.3 min	P06540
												K|IGLFGGAGVGK|T	IGLFGGAGVGK	0	158-168	TRUE	10	488.313	Cmpd 1485, +MSn(488.31), 40.2 min	P06540
												K|LTELETKPSVFETGIK|V	LTELETKPSVFETGIK	0	129-144	TRUE	7.954	598.004	Cmpd 1470, +MSn(598.00), 39.8 min	P06540
												K|LTELETKPSVFETGIK|V	LTELETKPSVFETGIK	0	129-144	TRUE	7.296	896.452	Cmpd 1476, +MSn(896.45), 39.9 min	P06540
												R|MPSAVGYQPTLGTDVGQLQER|I	M[Oxidation_M]PSAVGYQPTLGTDVGQLQER	1	282-302	TRUE	8.273	754.714	Cmpd 1526, +MSn(754.71), 41.1 min	P06540
												K|VVDLLTPYR|R	VVDLLTPYR	0	145-153	TRUE	8.419	538.353	Cmpd 1576, +MSn(538.35), 42.4 min	P06540
P00964	GLNA_NOSS1	Glutamine synthetase	107.748	15.61	8	5	0		0		53136.5	K|EGTADKPNLAYKPR|F	EGTADKPNLAYKPR	0	165-178	TRUE	7.653	520.624	Cmpd 774, +MSn(520.62), 24.5 min	P00964
												K|EGTADKPNLAYKPR|F	EGTADKPNLAYKPR	0	165-178	TRUE	9.611	780.409	Cmpd 776, +MSn(780.41), 24.5 min	P00964
												K|HAPALLAITNPSTNSYK|R	HAPALLAITNPSTNSYK	0	308-324	TRUE	8.5	599.993	Cmpd 1414, +MSn(599.99), 38.8 min	P00964
												K|HAPALLAITNPSTNSYK|R	HAPALLAITNPSTNSYK	0	308-324	TRUE	7.801	899.465	Cmpd 1416, +MSn(899.46), 38.8 min	P00964
												K|HHHEVATGGQCELGFR|F	HHHEVATGGQC[Cys_CAM]ELGFR	1	213-228	TRUE	12.058	612.298	Cmpd 886, +MSn(612.30), 27.2 min	P00964
												R|IPLSGTNPK|A	IPLSGTNPK	0	349-357	TRUE	8.228	463.759	Cmpd 783, +MSn(463.76), 24.7 min	P00964
												R|LVPGYEAPVNLAYSQGNR|S	LVPGYEAPVNLAYSQGNR	0	326-343	TRUE	10.664	650.007	Cmpd 1567, +MSn(650.01), 42.1 min	P00964
												R|LVPGYEAPVNLAYSQGNR|S	LVPGYEAPVNLAYSQGNR	0	326-343	TRUE	8.226	974.432	Cmpd 1571, +MSn(974.43), 42.2 min	P00964
Q8Z091	Q8Z091_NOSS1	All0207 protein	79.689	9.59	4	4	0		0		59996.6	R|ANRPPSEGLQFFGAVK|I	ANRPPSEGLQFFGAVK	0	488-503	TRUE	8.836	573.331	Cmpd 1541, +MSn(573.33), 41.5 min	Q8Z091
												K|DVNLLAQR|G	DVNLLAQR	0	283-290	TRUE	7.455	464.775	Cmpd 1187, +MSn(464.77), 33.8 min	Q8Z091
												R|ILGPNALENSDFTAR|I	ILGPNALENSDFTAR	0	95-109	TRUE	12.729	809.445	Cmpd 1581, +MSn(809.45), 42.5 min	Q8Z091
												R|VLFQDLDNQNTR|S	VLFQDLDNQNTR	0	125-136	TRUE	11.102	731.868	Cmpd 1407, +MSn(731.87), 38.5 min	Q8Z091
Q8ZS97	Q8ZS97_NOSS1	All7614 protein	72.567	8.23	5	4	0		0		58354.4	R|GRVDALEAR|T	GRVDALEAR	0	167-175	FALSE	7.493	493.804	Cmpd 712, +MSn(493.80), 23.2 min	Q8YNL5,Q8YYL4,Q8ZS97,Q8YNR3
												R|GRVDALEAR|T	GRVDALEAR	0	167-175	FALSE	9.078	493.787	Cmpd 716, +MSn(493.79), 23.2 min	Q8YNL5,Q8YYL4,Q8ZS97,Q8YNR3
												R|LDLQTSFTGK|D	LDLQTSFTGK	0	218-227	TRUE	9.962	555.302	Cmpd 1368, +MSn(555.30), 37.8 min	Q8ZS97
												R|YEFAAGLNACLDR|V	YEFAAGLNAC[Cys_CAM]LDR	1	118-130	FALSE	7.863	750.338	Cmpd 1637, +MSn(750.34), 43.8 min	Q8YNL5,Q8YYL4,Q8ZS97,Q8YNR3
												R|YGCIAGYPNGTYR|G	YGC[Cys_CAM]IAGYPNGTYR	1	98-110	FALSE	10.882	746.319	Cmpd 1184, +MSn(746.32), 33.7 min	Q8YNL5,Q8YYL4,Q8ZS97,Q8YNR3
Q8YPW8	Q8YPW8_NOSS1	Alr4072 protein	69.618	7.3	6	4	0		0		50373.2	K|DTIIGVDPNSR|Q	DTIIGVDPNSR	0	346-356	TRUE	9.597	593.812	Cmpd 1137, +MSn(593.81), 32.8 min	Q8YPW8
												R|GNDQISGLGGK|D	GNDQISGLGGK	0	335-345	TRUE	9.798	523.3	Cmpd 807, +MSn(523.30), 25.3 min	Q8YPW8
												R|GNDQISGLGGKDTIIGVDPNSR|Q	GNDQISGLGGKDTIIGVDPNSR	0	335-356	TRUE	7.382	738.38	Cmpd 1423, +MSn(738.38), 39.0 min	Q8YPW8
												-|MYNTIIGTPFNDR|L	M[Oxidation_M]YNTIIGTPFNDR	1	1-13	TRUE	10.465	779.377	Cmpd 1578, +MSn(779.38), 42.4 min	Q8YPW8
												-|MYNTIIGTPFNDR|L	M[Oxidation_M]YNTIIGTPFNDR	1	1-13	TRUE	7.083	519.924	Cmpd 1585, +MSn(519.92), 42.6 min	Q8YPW8
												-|MYNTIIGTPFNDR|L	M[Oxidation_M]YNTIIGTPFNDR	1	1-13	TRUE	8.442	520.275	Cmpd 1580, +MSn(520.28), 42.5 min	Q8YPW8
Q8YN25	Q8YN25_NOSS1	Dihydrolipoyl dehydrogenase	68.118	9.26	4	4	0		0		50450.8	K|ALAENEADGIAK|V	ALAENEADGIAK	0	401-412	TRUE	10.181	601.326	Cmpd 888, +MSn(601.33), 27.3 min	Q8YN25
												K|ELGQAEGFEVATSR|S	ELGQAEGFEVATSR	0	379-392	TRUE	9.313	747.373	Cmpd 1299, +MSn(747.37), 36.3 min	Q8YN25
												K|IQGDLTNSLKR|L	IQGDLTNSLKR	0	99-109	TRUE	7.892	622.921	Cmpd 931, +MSn(622.92), 28.2 min	Q8YN25
												R|LGVDIIR|G	LGVDIIR	0	110-116	TRUE	7.167	393.248	Cmpd 1352, +MSn(393.25), 37.4 min	Q8YN25
Q44292	NRTA_NOSS1	Nitrate transport protein NrtA	52.438	8.86	3	3	0		0		48475.5	K|AIGVADAEIPASSSR|G	AIGVADAEIPASSSR	0	398-412	TRUE	10.827	722.399	Cmpd 1208, +MSn(722.40), 34.2 min	Q44292
												K|FWADNASYPYK|S	FWADNASYPYK	0	347-357	TRUE	8.528	681.302	Cmpd 1441, +MSn(681.30), 39.3 min	Q44292
												R|LNTNGQAISVAEK|F	LNTNGQAISVAEK	0	143-155	TRUE	7.502	672.447	Cmpd 970, +MSn(672.45), 29.1 min	Q44292
Q8YUZ1	Q8YUZ1_NOSS1	Alpha-amylase	45.083	5.89	5	3	0		0		57063	K|NFDDYVALEK|G	NFDDYVALEK	0	185-194	TRUE	7.389	607.326	Cmpd 1475, +MSn(607.33), 39.9 min	Q8YUZ1
												R|STVYLLEGK|N	STVYLLEGK	0	176-184	TRUE	9.024	505.311	Cmpd 1303, +MSn(505.31), 36.4 min	Q8YUZ1
												K|TYTHYNFPGR|Q	TYTHYNFPGR	0	139-148	TRUE	8.265	628.327	Cmpd 1015, +MSn(628.33), 30.2 min	Q8YUZ1
												K|TYTHYNFPGR|Q	TYTHYNFPGR	0	139-148	TRUE	8.946	419.192	Cmpd 1016, +MSn(419.19), 30.2 min	Q8YUZ1
												K|TYTHYNFPGR|Q	TYTHYNFPGR	0	139-148	TRUE	7.478	628.323	Cmpd 1019, +MSn(628.32), 30.3 min	Q8YUZ1
P07120	PHCB_NOSS1	C-phycocyanin subunit beta	38.559	19.08	2	2	0		0		18386.8	R|ETYQALGTPGSSVAVGVQK|M	ETYQALGTPGSSVAVGVQK	0	116-134	TRUE	7.686	631.336	Cmpd 1325, +MSn(631.34), 36.8 min	P07120
												R|ITSNASAIVTNAAR|A	ITSNASAIVTNAAR	0	45-58	TRUE	9.206	694.852	Cmpd 1109, +MSn(694.85), 32.2 min	P07120
Q8YT49	Q8YT49_NOSS1	Bicarbonate transport bicarbonate-binding protein	33.128	5.46	2	2	0		0		50292.4	K|EAGIAAADIPTSTSR|G	EAGIAAADIPTSTSR	0	414-428	TRUE	9.149	730.375	Cmpd 1156, +MSn(730.38), 33.2 min	Q8YT49
												K|YGLTNVELSK|Q	YGLTNVELSK	0	88-97	TRUE	9.836	562.336	Cmpd 1291, +MSn(562.34), 36.1 min	Q8YT49

## Sheet: Band 5
AC	ID	Description	Protein Score	% Coverage	#Peptides	#Uniq Sequences	#Ambiguous Prots	Ambiguous Prots	#Sub-Prots	Sub-Prots	Protein Mass (Da)	Sequence	Sequence + PTMs	#PTMs	Position (to mature prot.)	Proteotypic	z-score	Experimental Mass (m/z)	Spectrum Description	Ref Proteins
Q44292	NRTA_NOSS1	Nitrate transport protein NrtA	361.162	31.36	31	14	0		0		48475.5	K|AIGVADAEIPASSSR|G	AIGVADAEIPASSSR	0	398-412	TRUE	11.072	722.332	Cmpd 1177, +MSn(722.33), 34.6 min	Q44292
												K|AIGVADAEIPASSSR|G	AIGVADAEIPASSSR	0	398-412	TRUE	9.458	481.891	Cmpd 1180, +MSn(481.89), 34.7 min	Q44292
												K|AIGVADAEIPASSSR|G	AIGVADAEIPASSSR	0	398-412	TRUE	10.834	722.331	Cmpd 1227, +MSn(722.33), 35.8 min	Q44292
												R|AKGNIDYGDGRK|E	AKGNIDYGDGRK	0	326-337	TRUE	7.947	647.291	Cmpd 444, +MSn(647.29), 18.3 min	Q44292
												K|ELNVNLESK|S	ELNVNLESK	0	158-166	TRUE	8.012	523.22	Cmpd 1035, +MSn(523.22), 31.5 min	Q44292
												K|FKELNVNLESK|S	FKELNVNLESK	0	156-166	TRUE	11.53	660.832	Cmpd 1178, +MSn(660.83), 34.6 min	Q44292
												K|FKELNVNLESK|S	FKELNVNLESK	0	156-166	TRUE	7.872	440.878	Cmpd 1179, +MSn(440.88), 34.7 min	Q44292
												K|FWADNASYPYK|S	FWADNASYPYK	0	347-357	TRUE	6.889	680.766	Cmpd 1446, +MSn(680.77), 40.9 min	Q44292
												K|FWADNASYPYK|S	FWADNASYPYK	0	347-357	TRUE	10.895	681.297	Cmpd 1393, +MSn(681.30), 39.7 min	Q44292
												K|FWADNASYPYK|S	FWADNASYPYK	0	347-357	TRUE	8.666	454.521	Cmpd 1397, +MSn(454.52), 39.8 min	Q44292
												R|GVETFFDGVK|F	GVETFFDGVK	0	413-422	TRUE	9.417	549.765	Cmpd 1565, +MSn(549.76), 43.6 min	Q44292
												K|IGYSALVTGELWKDHPEK|A	IGYSALVTGELWKDHPEK	0	249-266	TRUE	7.675	511.506	Cmpd 1584, +MSn(511.51), 44.0 min	Q44292
												K|IGYSALVTGELWKDHPEK|A	IGYSALVTGELWKDHPEK	0	249-266	TRUE	9.228	1021.95	Cmpd 1588, +MSn(1021.95), 44.2 min	Q44292
												K|IGYSALVTGELWKDHPEK|A	IGYSALVTGELWKDHPEK	0	249-266	TRUE	7.518	681.674	Cmpd 1582, +MSn(681.67), 44.0 min	Q44292
												R|KYFNVAAADIIER|A	KYFNVAAADIIER	0	313-325	TRUE	10.429	503.932	Cmpd 1495, +MSn(503.93), 42.0 min	Q44292
												R|KYFNVAAADIIER|A	KYFNVAAADIIER	0	313-325	TRUE	13.115	755.392	Cmpd 1496, +MSn(755.39), 42.0 min	Q44292
												R|LNTNGQAISVAEK|F	LNTNGQAISVAEK	0	143-155	TRUE	12.867	672.825	Cmpd 915, +MSn(672.82), 28.7 min	Q44292
												R|LNTNGQAISVAEK|F	LNTNGQAISVAEK	0	143-155	TRUE	7.324	448.868	Cmpd 919, +MSn(448.87), 28.8 min	Q44292
												R|LNTNGQAISVAEK|F	LNTNGQAISVAEK	0	143-155	TRUE	8.684	673.332	Cmpd 946, +MSn(673.33), 29.4 min	Q44292
												R|LNTNGQAISVAEK|F	LNTNGQAISVAEK	0	143-155	TRUE	9.928	673.337	Cmpd 950, +MSn(673.34), 29.4 min	Q44292
												R|LNTNGQAISVAEK|F	LNTNGQAISVAEK	0	143-155	TRUE	6.838	449.216	Cmpd 974, +MSn(449.22), 30.0 min	Q44292
												R|LNTNGQAISVAEK|F	LNTNGQAISVAEK	0	143-155	TRUE	7.485	673.297	Cmpd 995, +MSn(673.30), 30.5 min	Q44292
												R|LNTNGQAISVAEK|F	LNTNGQAISVAEK	0	143-155	TRUE	8.314	673.313	Cmpd 1010, +MSn(673.31), 30.8 min	Q44292
												R|MKFWADNASYPYK|S	M[Oxidation_M]KFWADNASYPYK	1	345-357	TRUE	7.794	818.762	Cmpd 1285, +MSn(818.76), 37.2 min	Q44292
												K|VPMYILAR|L	VPMYILAR	0	135-142	TRUE	9.734	481.747	Cmpd 1481, +MSn(481.75), 41.6 min	Q44292
												K|VPMYILAR|L	VPM[Oxidation_M]YILAR	1	135-142	TRUE	7.044	489.756	Cmpd 1232, +MSn(489.76), 35.9 min	Q44292
												K|VQDIVNQVNK|E	VQDIVNQVNK	0	379-388	TRUE	10.259	578.808	Cmpd 888, +MSn(578.81), 27.9 min	Q44292
												K|VQDIVNQVNKEDLWK|K	VQDIVNQVNKEDLWK	0	379-393	TRUE	11.006	914.408	Cmpd 1468, +MSn(914.41), 41.3 min	Q44292
												K|YGMTDIEVIK|Q	YGMTDIEVIK	0	87-96	TRUE	9.075	584.794	Cmpd 991, +MSn(584.79), 30.4 min	Q44292
												K|YGMTDIEVIK|Q	YGMTDIEVIK	0	87-96	TRUE	11.715	584.79	Cmpd 1502, +MSn(584.79), 42.1 min	Q44292
												K|YGMTDIEVIK|Q	YGM[Oxidation_M]TDIEVIK	1	87-96	TRUE	10.132	592.79	Cmpd 1194, +MSn(592.79), 35.1 min	Q44292
Q8YT49	Q8YT49_NOSS1	Bicarbonate transport bicarbonate-binding protein	338.257	28.38	43	14	0		0		50292.4	K|DEKGSVSYPYK|S	DEKGSVSYPYK	0	357-367	TRUE	8.471	636.77	Cmpd 797, +MSn(636.77), 25.7 min	Q8YT49
												K|DYIDNNAAK|A	DYIDNNAAK	0	386-394	TRUE	7.341	512.213	Cmpd 664, +MSn(512.21), 22.8 min	Q8YT49
												K|EAGIAAADIPTSTSR|G	EAGIAAADIPTSTSR	0	414-428	TRUE	10.756	730.335	Cmpd 1123, +MSn(730.33), 33.4 min	Q8YT49
												K|EAGIAAADIPTSTSR|G	EAGIAAADIPTSTSR	0	414-428	TRUE	8.56	730.291	Cmpd 1174, +MSn(730.29), 34.5 min	Q8YT49
												K|EAGIAAADIPTSTSR|G	EAGIAAADIPTSTSR	0	414-428	TRUE	9.612	730.32	Cmpd 1222, +MSn(730.32), 35.6 min	Q8YT49
												K|EAGIAAADIPTSTSR|G	EAGIAAADIPTSTSR	0	414-428	TRUE	7.287	730.307	Cmpd 1229, +MSn(730.31), 35.8 min	Q8YT49
												K|EAGIAAADIPTSTSR|G	EAGIAAADIPTSTSR	0	414-428	TRUE	7.191	730.312	Cmpd 1335, +MSn(730.31), 38.2 min	Q8YT49
												K|ELAEIVAAR|A	ELAEIVAAR	0	311-319	TRUE	8.749	486.26	Cmpd 1163, +MSn(486.26), 34.4 min	Q8YT49
												K|ELAEIVAAR|A	ELAEIVAAR	0	311-319	TRUE	8.384	486.264	Cmpd 1216, +MSn(486.26), 35.5 min	Q8YT49
												K|FDPENPQAYLK|S	FDPENPQAYLK	0	439-449	TRUE	8.776	661.306	Cmpd 1435, +MSn(661.31), 40.6 min	Q8YT49
												K|FDPENPQAYLK|S	FDPENPQAYLK	0	439-449	TRUE	8.302	661.312	Cmpd 1487, +MSn(661.31), 41.7 min	Q8YT49
												K|GLMEAQQWCDNFDNR|K	GLM[Oxidation_M]EAQQWC[Cys_CAM]DNFDNR	2	295-309	TRUE	7.782	633.901	Cmpd 1417, +MSn(633.90), 40.2 min	Q8YT49
												K|GSVSYPYK|S	GSVSYPYK	0	360-367	TRUE	9.477	450.679	Cmpd 824, +MSn(450.68), 26.5 min	Q8YT49
												K|HQGSGIGLR|L	HQGSGIGLR	0	163-171	TRUE	7.341	462.734	Cmpd 671, +MSn(462.73), 22.9 min	Q8YT49
												K|HQGSGIGLR|L	HQGSGIGLR	0	163-171	TRUE	7.519	462.697	Cmpd 721, +MSn(462.70), 24.0 min	Q8YT49
												K|LLTVPSAQTVANMK|T	LLTVPSAQTVANMK	0	221-234	TRUE	12.213	736.881	Cmpd 1101, +MSn(736.88), 33.0 min	Q8YT49
												K|LLTVPSAQTVANMK|T	LLTVPSAQTVANMK	0	221-234	TRUE	13.512	736.877	Cmpd 1505, +MSn(736.88), 42.2 min	Q8YT49
												K|LLTVPSAQTVANMK|T	LLTVPSAQTVANMK	0	221-234	TRUE	10.675	491.586	Cmpd 1508, +MSn(491.59), 42.3 min	Q8YT49
												K|LLTVPSAQTVANMK|T	LLTVPSAQTVANM[Oxidation_M]K	1	221-234	TRUE	7.171	744.327	Cmpd 1236, +MSn(744.33), 36.0 min	Q8YT49
												K|LLTVPSAQTVANMK|T	LLTVPSAQTVANM[Oxidation_M]K	1	221-234	TRUE	11.226	744.839	Cmpd 1263, +MSn(744.84), 36.8 min	Q8YT49
												K|LLTVPSAQTVANMK|T	LLTVPSAQTVANM[Oxidation_M]K	1	221-234	TRUE	8.861	496.911	Cmpd 1270, +MSn(496.91), 36.9 min	Q8YT49
												K|LLTVPSAQTVANMK|T	LLTVPSAQTVANM[Oxidation_M]K	1	221-234	TRUE	10.375	744.866	Cmpd 1272, +MSn(744.87), 36.9 min	Q8YT49
												K|LLTVPSAQTVANMK|T	LLTVPSAQTVANM[Oxidation_M]K	1	221-234	TRUE	8.084	496.913	Cmpd 1274, +MSn(496.91), 37.0 min	Q8YT49
												K|LLTVPSAQTVANMK|T	LLTVPSAQTVANM[Oxidation_M]K	1	221-234	TRUE	12.241	744.866	Cmpd 1288, +MSn(744.87), 37.2 min	Q8YT49
												K|LLTVPSAQTVANMK|T	LLTVPSAQTVANM[Oxidation_M]K	1	221-234	TRUE	6.978	496.929	Cmpd 1330, +MSn(496.93), 38.1 min	Q8YT49
												K|LLTVPSAQTVANMK|T	LLTVPSAQTVANM[Oxidation_M]K	1	221-234	TRUE	9.485	744.88	Cmpd 1340, +MSn(744.88), 38.3 min	Q8YT49
												K|LLTVPSAQTVANMK|T	LLTVPSAQTVANM[Oxidation_M]K	1	221-234	TRUE	7.11	744.862	Cmpd 1345, +MSn(744.86), 38.5 min	Q8YT49
												K|NHPEEYLAMR|S	NHPEEYLAMR	0	269-278	TRUE	7.144	630.278	Cmpd 701, +MSn(630.28), 23.6 min	Q8YT49
												K|NHPEEYLAMR|S	NHPEEYLAMR	0	269-278	TRUE	8.815	630.281	Cmpd 1038, +MSn(630.28), 31.5 min	Q8YT49
												K|NHPEEYLAMR|S	NHPEEYLAM[Oxidation_M]R	1	269-278	TRUE	7.623	638.266	Cmpd 822, +MSn(638.27), 26.4 min	Q8YT49
												K|NHPEEYLAMR|S	NHPEEYLAM[Oxidation_M]R	1	269-278	TRUE	8.582	425.838	Cmpd 825, +MSn(425.84), 26.5 min	Q8YT49
												R|SDWVDQHPK|A	SDWVDQHPK	0	279-287	TRUE	6.865	556.197	Cmpd 716, +MSn(556.20), 23.9 min	Q8YT49
												R|SDWVDQHPK|A	SDWVDQHPK	0	279-287	TRUE	9.774	556.232	Cmpd 761, +MSn(556.23), 24.9 min	Q8YT49
												R|SDWVDQHPK|A	SDWVDQHPK	0	279-287	TRUE	7.77	556.221	Cmpd 813, +MSn(556.22), 26.2 min	Q8YT49
												R|SMAALYWK|D	SMAALYWK	0	349-356	TRUE	7.417	485.21	Cmpd 1012, +MSn(485.21), 30.9 min	Q8YT49
												R|SMAALYWK|D	SMAALYWK	0	349-356	TRUE	11.939	485.215	Cmpd 1479, +MSn(485.21), 41.5 min	Q8YT49
												R|SMAALYWK|D	SM[Oxidation_M]AALYWK	1	349-356	TRUE	8.081	493.234	Cmpd 1225, +MSn(493.23), 35.7 min	Q8YT49
												R|SMAALYWKDEK|G	SMAALYWKDEK	0	349-359	TRUE	11.897	671.298	Cmpd 1239, +MSn(671.30), 36.1 min	Q8YT49
												R|SMAALYWKDEK|G	SM[Oxidation_M]AALYWKDEK	1	349-359	TRUE	11.206	679.313	Cmpd 1014, +MSn(679.31), 30.9 min	Q8YT49
												K|YGLTNVELSK|Q	YGLTNVELSK	0	88-97	TRUE	12.996	562.259	Cmpd 1249, +MSn(562.26), 36.4 min	Q8YT49
												K|YGLTNVELSK|Q	YGLTNVELSK	0	88-97	TRUE	12.09	562.295	Cmpd 1300, +MSn(562.29), 37.5 min	Q8YT49
												K|YGLTNVELSK|Q	YGLTNVELSK	0	88-97	TRUE	7.07	562.285	Cmpd 1382, +MSn(562.29), 39.5 min	Q8YT49
												K|YGLTNVELSK|Q	YGLTNVELSK	0	88-97	TRUE	6.991	562.322	Cmpd 1399, +MSn(562.32), 39.8 min	Q8YT49
Q8YVM4	Q8YVM4_NOSS1	Substrate-binding protein of ABC transporter	316.316	34.47	18	13	0		1	Q9L3S6	47683.2	R|AAAYGQTIDAPEGK|V	AAAYGQTIDAPEGK	0	360-373	FALSE	10.859	696.312	Cmpd 904, +MSn(696.31), 28.4 min	Q9L3S6,Q8YVM4
												K|AIGVEYLK|G	AIGVEYLK	0	288-295	FALSE	7.193	446.756	Cmpd 1250, +MSn(446.76), 36.4 min	Q9L3S6,Q8YVM4
												K|AQLEALGGK|T	AQLEALGGK	0	209-217	FALSE	8.366	443.738	Cmpd 891, +MSn(443.74), 28.0 min	Q9L3S6,Q8YVM4
												K|DHMLWYPVQYEGQECSK|N	DHM[Oxidation_M]LWYPVQYEGQEC[Cys_CAM]SK	2	146-162	FALSE	10.394	729.248	Cmpd 1460, +MSn(729.25), 41.1 min	Q9L3S6,Q8YVM4
												K|EINAAGGVLGK|Q	EINAAGGVLGK	0	84-94	TRUE	9.526	514.749	Cmpd 1018, +MSn(514.75), 31.1 min	Q8YVM4
												K|GAGLTPDKHPSMSVSIAEEEVK|A	GAGLTPDKHPSMSVSIAEEEVK	0	266-287	FALSE	6.861	761.348	Cmpd 1262, +MSn(761.35), 36.7 min	Q9L3S6,Q8YVM4
												K|GAGLTPDKHPSMSVSIAEEEVK|A	GAGLTPDKHPSM[Oxidation_M]SVSIAEEEVK	1	266-287	FALSE	7.035	766.656	Cmpd 1079, +MSn(766.66), 32.5 min	Q9L3S6,Q8YVM4
												K|GFACDWSDPGK|G	GFAC[Cys_CAM]DWSDPGK	1	421-431	FALSE	10.677	620.25	Cmpd 1241, +MSn(620.25), 36.2 min	Q9L3S6,Q8YVM4
												K|GFACDWSDPGKGEK|Y	GFAC[Cys_CAM]DWSDPGKGEK	1	421-434	FALSE	8.581	777.291	Cmpd 1092, +MSn(777.29), 32.7 min	Q9L3S6,Q8YVM4
												K|GHYAAWNYFQTVDTPANK|K	GHYAAWNYFQTVDTPANK	0	296-313	TRUE	9.26	694.937	Cmpd 1574, +MSn(694.94), 43.8 min	Q8YVM4
												K|GHYAAWNYFQTVDTPANKK|F	GHYAAWNYFQTVDTPANKK	0	296-314	TRUE	12.234	737.644	Cmpd 1437, +MSn(737.64), 40.7 min	Q8YVM4
												K|IGILHSLSGTMSISEK|S	IGILHSLSGTMSISEK	0	57-72	TRUE	8.445	557.948	Cmpd 1556, +MSn(557.95), 43.4 min	Q8YVM4
												K|IGILHSLSGTMSISEK|S	IGILHSLSGTMSISEK	0	57-72	TRUE	11.212	836.832	Cmpd 1561, +MSn(836.83), 43.5 min	Q8YVM4
												K|IGILHSLSGTMSISEK|S	IGILHSLSGTM[Oxidation_M]SISEK	1	57-72	TRUE	7.792	563.619	Cmpd 1349, +MSn(563.62), 38.6 min	Q8YVM4
												K|IGILHSLSGTMSISEK|S	IGILHSLSGTM[Oxidation_M]SISEK	1	57-72	TRUE	8.888	844.888	Cmpd 1351, +MSn(844.89), 38.6 min	Q8YVM4
												R|KNVKPVFESK|D	KNVKPVFESK	0	136-145	FALSE	7.947	392.547	Cmpd 648, +MSn(392.55), 22.5 min	Q9L3S6,Q8YVM4
												R|KNVKPVFESK|D	KNVKPVFESK	0	136-145	FALSE	9.017	588.316	Cmpd 649, +MSn(588.32), 22.5 min	Q9L3S6,Q8YVM4
												K|VTVNTNHHISK|I	VTVNTNHHISK	0	374-384	FALSE	10.241	625.292	Cmpd 516, +MSn(625.29), 19.8 min	Q9L3S6,Q8YVM4
Q8YPR1	PGK_NOSS1	Phosphoglycerate kinase	288.49	33.75	12	11	0		0		42441.5	R|AALPTIQDLTQK|G	AALPTIQDLTQK	0	43-54	TRUE	12.069	649.862	Cmpd 1586, +MSn(649.86), 44.1 min	Q8YPR1
												K|LAANADFYVNDAFGTAHR|A	LAANADFYVNDAFGTAHR	0	137-154	TRUE	7.567	651.626	Cmpd 1547, +MSn(651.63), 43.2 min	Q8YPR1
												R|LSELLGQEVIK|T	LSELLGQEVIK	0	83-93	TRUE	9.671	614.857	Cmpd 1506, +MSn(614.86), 42.3 min	Q8YPR1
												K|SLVEEDKLELAK|S	SLVEEDKLELAK	0	240-251	TRUE	9.495	687.357	Cmpd 1224, +MSn(687.36), 35.7 min	Q8YPR1
												K|TDDSIGDEVAAK|V	TDDSIGDEVAAK	0	94-105	TRUE	12.612	610.784	Cmpd 867, +MSn(610.78), 27.4 min	Q8YPR1
												K|TGTTTIIGGGDSVAAVEK|V	TGTTTIIGGGDSVAAVEK	0	348-365	TRUE	12.387	838.889	Cmpd 1246, +MSn(838.89), 36.3 min	Q8YPR1
												K|TGTTTIIGGGDSVAAVEK|V	TGTTTIIGGGDSVAAVEK	0	348-365	TRUE	9.795	559.608	Cmpd 1248, +MSn(559.61), 36.4 min	Q8YPR1
												K|TVASLSAADISGK|R	TVASLSAADISGK	0	5-17	TRUE	13.013	610.348	Cmpd 1146, +MSn(610.35), 34.0 min	Q8YPR1
												R|VDFNVPLDDQGNITDDTR|I	VDFNVPLDDQGNITDDTR	0	23-40	TRUE	6.885	678.617	Cmpd 1612, +MSn(678.62), 44.8 min	Q8YPR1
												K|VFQAALADTK|T	VFQAALADTK	0	306-315	TRUE	11.326	532.269	Cmpd 1084, +MSn(532.27), 32.6 min	Q8YPR1
												K|VILASHFGR|P	VILASHFGR	0	58-66	TRUE	9.958	500.207	Cmpd 1071, +MSn(500.21), 32.3 min	Q8YPR1
												K|VILASHFGRPK|G	VILASHFGRPK	0	58-68	TRUE	9.063	612.834	Cmpd 973, +MSn(612.83), 29.9 min	Q8YPR1
Q8YVY4	Q8YVY4_NOSS1	Alr1834 protein	179.25	26.76	9	8	0		0		44800.6	K|AFVQAFEK|L	AFVQAFEK	0	215-222	TRUE	8.379	470.229	Cmpd 1231, +MSn(470.23), 35.9 min	Q8YVY4
												K|FIASGIIGTVPGSDGK|G	FIASGIIGTVPGSDGK	0	308-323	TRUE	11.365	759.855	Cmpd 1589, +MSn(759.86), 44.2 min	Q8YVY4
												K|FIASGIIGTVPGSDGK|G	FIASGIIGTVPGSDGK	0	308-323	TRUE	7.566	506.9	Cmpd 1590, +MSn(506.90), 44.2 min	Q8YVY4
												K|GDFNGFWAR|T	GDFNGFWAR	0	167-175	TRUE	7.153	535.723	Cmpd 1570, +MSn(535.72), 43.7 min	Q8YVY4
												K|IRDVSSAPGVEVTDVCEGLK|L	IRDVSSAPGVEVTDVC[Cys_CAM]EGLK	1	373-392	TRUE	8.608	710.969	Cmpd 1363, +MSn(710.97), 39.0 min	Q8YVY4
												K|SAYQQGVAQGVQIMLTDGMK|S	SAYQQGVAQGVQIM[Oxidation_M]LTDGM[Oxidation_M]K	2	273-292	TRUE	8.727	719.964	Cmpd 1415, +MSn(719.96), 40.2 min	Q8YVY4
												K|SDEFPAQVGK|T	SDEFPAQVGK	0	293-302	TRUE	7.009	539.203	Cmpd 937, +MSn(539.20), 29.1 min	Q8YVY4
												R|TVPPDSYQGPALAELANK|K	TVPPDSYQGPALAELANK	0	176-193	TRUE	9.126	624.295	Cmpd 1512, +MSn(624.29), 42.4 min	Q8YVY4
												R|VSTIVINNDYGVGFEK|A	VSTIVINNDYGVGFEK	0	199-214	TRUE	13.427	877.86	Cmpd 1601, +MSn(877.86), 44.5 min	Q8YVY4
Q8YNM5	Q8YNM5_NOSS1	L-sorbosone dehydrogenase	174.29	18.53	10	8	0		0		49217.2	K|APQVVSIPQKPVLK|V	APQVVSIPQKPVLK	0	82-95	TRUE	9.2	752.435	Cmpd 1230, +MSn(752.44), 35.9 min	Q8YNM5
												R|ASVQVMNLDGSQK|Q	ASVQVMNLDGSQK	0	241-253	TRUE	9.923	688.781	Cmpd 1129, +MSn(688.78), 33.6 min	Q8YNM5
												R|ASVQVMNLDGSQK|Q	ASVQVM[Oxidation_M]NLDGSQK	1	241-253	TRUE	11.919	696.791	Cmpd 858, +MSn(696.79), 27.2 min	Q8YNM5
												R|ASVQVMNLDGSQK|Q	ASVQVM[Oxidation_M]NLDGSQK	1	241-253	TRUE	10.813	696.812	Cmpd 862, +MSn(696.81), 27.3 min	Q8YNM5
												K|ELYTTVNER|D	ELYTTVNER	0	274-282	TRUE	9.369	562.788	Cmpd 902, +MSn(562.79), 28.3 min	Q8YNM5
												R|NGAFVAFR|G	NGAFVAFR	0	364-371	TRUE	8.599	441.202	Cmpd 1276, +MSn(441.20), 37.0 min	Q8YNM5
												R|NPVGLDFHPVTK|E	NPVGLDFHPVTK	0	262-273	TRUE	11.894	662.316	Cmpd 1251, +MSn(662.32), 36.5 min	Q8YNM5
												K|QLYVSVGSR|S	QLYVSVGSR	0	222-230	TRUE	8.101	504.681	Cmpd 1046, +MSn(504.68), 31.8 min	Q8YNM5
												K|QTFAFGLR|N	QTFAFGLR	0	254-261	TRUE	8.745	470.246	Cmpd 1503, +MSn(470.25), 42.2 min	Q8YNM5
												R|SNVDEEELPR|A	SNVDEEELPR	0	231-240	TRUE	8.948	594.254	Cmpd 898, +MSn(594.25), 28.2 min	Q8YNM5
Q8Z0N9	Q8Z0N9_NOSS1	IMP dehydrogenase	76.753	14.47	4	4	0		0		40446.8	K|AGAAAVLVGIGPGAACTSR|G	AGAAAVLVGIGPGAAC[Cys_CAM]TSR	1	207-225	TRUE	8.254	566.963	Cmpd 1482, +MSn(566.96), 41.6 min	Q8Z0N9
												K|EQGGIAAVSATPVGASK|Y	EQGGIAAVSATPVGASK	0	128-144	TRUE	10.774	771.865	Cmpd 1064, +MSn(771.86), 32.1 min	Q8Z0N9
												R|TLDPSLADTR|W	TLDPSLADTR	0	28-37	TRUE	8.968	544.756	Cmpd 1021, +MSn(544.76), 31.1 min	Q8Z0N9
												R|YADPEPILDR|I	YADPEPILDR	0	84-93	TRUE	7.481	594.794	Cmpd 1219, +MSn(594.79), 35.5 min	Q8Z0N9
P00964	GLNA_NOSS1	Glutamine synthetase	74.752	13.71	4	4	0		0		53136.5	K|EGTADKPNLAYKPR|F	EGTADKPNLAYKPR	0	165-178	TRUE	9.513	520.603	Cmpd 768, +MSn(520.60), 25.1 min	P00964
												K|HAPALLAITNPSTNSYK|R	HAPALLAITNPSTNSYK	0	308-324	TRUE	7.12	599.979	Cmpd 1383, +MSn(599.98), 39.5 min	P00964
												K|HHHEVATGGQCELGFR|F	HHHEVATGGQC[Cys_CAM]ELGFR	1	213-228	TRUE	9.195	612.606	Cmpd 883, +MSn(612.61), 27.8 min	P00964
												R|LVPGYEAPVNLAYSQGNR|S	LVPGYEAPVNLAYSQGNR	0	326-343	TRUE	9.097	649.985	Cmpd 1535, +MSn(649.98), 42.8 min	P00964
Q8Z0G4	Q8Z0G4_NOSS1	Alr0132 protein	37.839	7.88	2	2	0		0		46552.5	R|GGTTTMVVGANR|Q	GGTTTMVVGANR	0	124-135	TRUE	8.956	581.772	Cmpd 816, +MSn(581.77), 26.3 min	Q8Z0G4
												R|IGNISNIAGSVNTAGGFSVGQK|W	IGNISNIAGSVNTAGGFSVGQK	0	253-274	TRUE	10.936	697.632	Cmpd 1610, +MSn(697.63), 44.8 min	Q8Z0G4

## Sheet: Band 6
AC	ID	Description	Protein Score	% Coverage	#Peptides	#Uniq Sequences	#Ambiguous Prots	Ambiguous Prots	#Sub-Prots	Sub-Prots	Protein Mass (Da)	Sequence	Sequence + PTMs	#PTMs	Position (to mature prot.)	Proteotypic	z-score	Experimental Mass (m/z)	Spectrum Description	Ref Proteins
Q8YNJ0	Q8YNJ0_NOSS1	Phosphate-binding periplasmic protein of phosphate ABC transporter	285.911	32.14	18	10	0		0		41342.8	K|AANPNVNLPSQPITVVYR|S	AANPNVNLPSQPITVVYR	0	182-199	TRUE	10.803	976.954	Cmpd 1608, +MSn(976.95), 43.8 min	Q8YNJ0
												K|AANPNVNLPSQPITVVYR|S	AANPNVNLPSQPITVVYR	0	182-199	TRUE	10.401	651.668	Cmpd 1624, +MSn(651.67), 44.2 min	Q8YNJ0
												K|AANPNVNLPSQPITVVYR|S	AANPNVNLPSQPITVVYR	0	182-199	TRUE	10.372	651.674	Cmpd 1606, +MSn(651.67), 43.8 min	Q8YNJ0
												K|AMEAAIEYALTEGQK|I	AM[Oxidation_M]EAAIEYALTEGQK	1	336-350	TRUE	9.117	547.581	Cmpd 1534, +MSn(547.58), 42.1 min	Q8YNJ0
												K|AMEAAIEYALTEGQK|I	AM[Oxidation_M]EAAIEYALTEGQK	1	336-350	TRUE	12.4	820.837	Cmpd 1540, +MSn(820.84), 42.3 min	Q8YNJ0
												K|GNEGVTAQIK|Q	GNEGVTAQIK	0	240-249	TRUE	10.628	508.758	Cmpd 706, +MSn(508.76), 24.3 min	Q8YNJ0
												K|HLAAVSPEWK|S	HLAAVSPEWK	0	212-221	TRUE	10.456	569.254	Cmpd 1086, +MSn(569.25), 32.2 min	Q8YNJ0
												K|HLAAVSPEWK|S	HLAAVSPEWK	0	212-221	TRUE	9.173	569.272	Cmpd 1091, +MSn(569.27), 32.3 min	Q8YNJ0
												K|IKTWDAPEIK|A	IKTWDAPEIK	0	172-181	TRUE	8.682	600.814	Cmpd 1180, +MSn(600.81), 34.3 min	Q8YNJ0
												K|QNNISYATLENK|A	QNNISYATLENK	0	265-276	TRUE	10.125	697.789	Cmpd 1122, +MSn(697.79), 33.0 min	Q8YNJ0
												K|QNNISYATLENK|A	QNNISYATLENK	0	265-276	TRUE	7.831	698.298	Cmpd 1170, +MSn(698.30), 34.1 min	Q8YNJ0
												K|QTQGAIGYIEYGYAK|Q	QTQGAIGYIEYGYAK	0	250-264	TRUE	17.277	831.359	Cmpd 1538, +MSn(831.36), 42.2 min	Q8YNJ0
												K|QTQGAIGYIEYGYAK|Q	QTQGAIGYIEYGYAK	0	250-264	TRUE	11.624	554.584	Cmpd 1539, +MSn(554.58), 42.3 min	Q8YNJ0
												R|SDGSGTTGVFTK|H	SDGSGTTGVFTK	0	200-211	TRUE	12.703	578.76	Cmpd 797, +MSn(578.76), 26.2 min	Q8YNJ0
												K|SVSWPVGVGGK|G	SVSWPVGVGGK	0	229-239	TRUE	9.25	536.767	Cmpd 1373, +MSn(536.77), 38.6 min	Q8YNJ0
												K|TATVADQISPEYK|I	TATVADQISPEYK	0	368-380	TRUE	10.92	711.823	Cmpd 1087, +MSn(711.82), 32.3 min	Q8YNJ0
												K|TATVADQISPEYK|I	TATVADQISPEYK	0	368-380	TRUE	11.655	711.795	Cmpd 1093, +MSn(711.80), 32.4 min	Q8YNJ0
												K|TATVADQISPEYK|I	TATVADQISPEYK	0	368-380	TRUE	8.931	474.861	Cmpd 1096, +MSn(474.86), 32.5 min	Q8YNJ0
P58561	TAL_NOSS1	Transaldolase	279.784	34.94	15	11	0		0		36177.7	K|AATLDIDKISIDK|A	AATLDIDKISIDK	0	272-284	TRUE	9.759	701.872	Cmpd 1411, +MSn(701.87), 39.5 min	P58561
												K|AATLDIDKISIDK|A	AATLDIDKISIDK	0	272-284	TRUE	10.016	701.86	Cmpd 1416, +MSn(701.86), 39.5 min	P58561
												R|DATTNPSLITAAAK|M	DATTNPSLITAAAK	0	32-45	TRUE	10.193	687.309	Cmpd 1161, +MSn(687.31), 33.9 min	P58561
												R|EMTVVVADTGDIQAIEK|F	EM[Oxidation_M]TVVVADTGDIQAIEK	1	11-27	TRUE	9.088	612.3	Cmpd 1466, +MSn(612.30), 40.6 min	P58561
												K|GQIVSLAFDR|L	GQIVSLAFDR	0	71-80	TRUE	11.585	553.302	Cmpd 1548, +MSn(553.30), 42.5 min	P58561
												R|ILDWYK|K	ILDWYK	0	186-191	TRUE	7.831	419.219	Cmpd 1467, +MSn(419.22), 40.6 min	P58561
												K|ILQIIPGR|V	ILQIIPGR	0	89-96	TRUE	10.624	455.264	Cmpd 1437, +MSn(455.26), 39.9 min	P58561
												R|LAVSFGLK|I	LAVSFGLK	0	81-88	TRUE	8.963	417.731	Cmpd 1512, +MSn(417.73), 41.6 min	P58561
												R|LSYDTEATITK|A	LSYDTEATITK	0	105-115	TRUE	12.601	621.279	Cmpd 1063, +MSn(621.28), 31.8 min	P58561
												R|LSYDTEATITK|A	LSYDTEATITK	0	105-115	TRUE	12.641	621.286	Cmpd 1075, +MSn(621.29), 32.0 min	P58561
												R|MAYDKLDEGIK|G	M[Oxidation_M]AYDKLDEGIK	1	296-306	TRUE	9.357	649.8	Cmpd 955, +MSn(649.80), 29.4 min	P58561
												R|MAYDKLDEGIK|G	M[Oxidation_M]AYDKLDEGIK	1	296-306	TRUE	10.626	649.806	Cmpd 958, +MSn(649.81), 29.5 min	P58561
												K|TEVMGASFR|N	TEVMGASFR	0	224-232	TRUE	10.267	499.226	Cmpd 1121, +MSn(499.23), 33.0 min	P58561
												K|TEVMGASFR|N	TEVM[Oxidation_M]GASFR	1	224-232	TRUE	10.092	507.234	Cmpd 791, +MSn(507.23), 26.1 min	P58561
												M|TKNLLEQLR|E	TKNLLEQLR	0	2-10	TRUE	8.118	557.825	Cmpd 1279, +MSn(557.82), 36.5 min	P58561
Q8YUM5	ILVC_NOSS1	Ketol-acid reductoisomerase	201.451	22.05	12	8	0		0		36011	R|DSISNTAEYGDYTR|G	DSISNTAEYGDYTR	0	249-262	TRUE	12.736	796.251	Cmpd 1094, +MSn(796.25), 32.4 min	Q8YUM5
												R|DSISNTAEYGDYTR|G	DSISNTAEYGDYTR	0	249-262	TRUE	8.955	531.178	Cmpd 1098, +MSn(531.18), 32.5 min	Q8YUM5
												R|GGVLETTFR|E	GGVLETTFR	0	177-185	TRUE	9.265	490.255	Cmpd 1284, +MSn(490.25), 36.6 min	Q8YUM5
												R|KVLSEIQSGQFAR|E	KVLSEIQSGQFAR	0	277-289	TRUE	13.664	731.855	Cmpd 1155, +MSn(731.86), 33.7 min	Q8YUM5
												R|KVLSEIQSGQFAR|E	KVLSEIQSGQFAR	0	277-289	TRUE	8.164	731.847	Cmpd 1159, +MSn(731.85), 33.8 min	Q8YUM5
												K|MRDSISNTAEYGDYTR|G	M[Oxidation_M]RDSISNTAEYGDYTR	1	247-262	TRUE	10.864	632.245	Cmpd 974, +MSn(632.24), 29.9 min	Q8YUM5
												R|RQEAEHPIEEVGK|D	RQEAEHPIEEVGK	0	307-319	TRUE	8.815	507.897	Cmpd 619, +MSn(507.90), 22.4 min	Q8YUM5
												R|RQEAEHPIEEVGK|D	RQEAEHPIEEVGK	0	307-319	TRUE	9.936	761.327	Cmpd 620, +MSn(761.33), 22.4 min	Q8YUM5
												R|RQEAEHPIEEVGKDLR|A	RQEAEHPIEEVGKDLR	0	307-322	TRUE	8.459	635.971	Cmpd 971, +MSn(635.97), 29.8 min	Q8YUM5
												K|TIAIIGYGSQGHAHALNLK|D	TIAIIGYGSQGHAHALNLK	0	19-37	TRUE	9.786	982.509	Cmpd 1393, +MSn(982.51), 39.1 min	Q8YUM5
												K|VLSEIQSGQFAR|E	VLSEIQSGQFAR	0	278-289	TRUE	11.179	667.846	Cmpd 1243, +MSn(667.85), 35.8 min	Q8YUM5
												K|VLSEIQSGQFAR|E	VLSEIQSGQFAR	0	278-289	TRUE	9.031	445.553	Cmpd 1248, +MSn(445.55), 35.9 min	Q8YUM5
Q8YZI6	Q8YZI6_NOSS1	Alr0474 protein	153.683	13.42	10	7	0		0		66225.3	R|FFTPQTSSGDTYR|W	FFTPQTSSGDTYR	0	333-345	TRUE	12.035	753.791	Cmpd 1206, +MSn(753.79), 35.0 min	Q8YZI6
												R|FFTPQTSSGDTYR|W	FFTPQTSSGDTYR	0	333-345	TRUE	10.718	502.867	Cmpd 1208, +MSn(502.87), 35.0 min	Q8YZI6
												K|FQYVAFNR|F	FQYVAFNR	0	325-332	TRUE	9.95	522.77	Cmpd 1370, +MSn(522.77), 38.5 min	Q8YZI6
												R|GLGEVYK|E	GLGEVYK	0	374-380	TRUE	7.818	383.151	Cmpd 872, +MSn(383.15), 27.8 min	Q8YZI6
												K|LYWDGGINPVR|K	LYWDGGINPVR	0	389-399	TRUE	9.358	645.314	Cmpd 1635, +MSn(645.31), 44.4 min	Q8YZI6
												K|LYWDGGINPVR|K	LYWDGGINPVR	0	389-399	TRUE	8.757	645.327	Cmpd 1639, +MSn(645.33), 44.4 min	Q8YZI6
												K|SSMADFATIYR|N	SSMADFATIYR	0	564-574	TRUE	12.286	631.296	Cmpd 1607, +MSn(631.30), 43.8 min	Q8YZI6
												K|SSMADFATIYR|N	SSM[Oxidation_M]ADFATIYR	1	564-574	TRUE	10.529	639.271	Cmpd 1316, +MSn(639.27), 37.3 min	Q8YZI6
												R|SSVSLTHNEGGWIADTSGGAVR|G	SSVSLTHNEGGWIADTSGGAVR	0	352-373	TRUE	12.217	734.306	Cmpd 1396, +MSn(734.31), 39.1 min	Q8YZI6
												R|TIIDNIAR|Q	TIIDNIAR	0	583-590	TRUE	8.451	458.23	Cmpd 1188, +MSn(458.23), 34.5 min	Q8YZI6
Q8YMM6	OTC_NOSS1	Ornithine carbamoyltransferase	51.543	9.8	4	2	0		0		33401.1	R|GEEITEEVIEGSQSR|V	GEEITEEVIEGSQSR	0	269-283	TRUE	10.237	554.919	Cmpd 1334, +MSn(554.92), 37.7 min	Q8YMM6
												R|GEEITEEVIEGSQSR|V	GEEITEEVIEGSQSR	0	269-283	TRUE	12.51	831.846	Cmpd 1336, +MSn(831.85), 37.8 min	Q8YMM6
												K|TEILLTNDPDLATK|G	TEILLTNDPDLATK	0	202-215	TRUE	13.315	772.369	Cmpd 1504, +MSn(772.37), 41.4 min	Q8YMM6
												K|TEILLTNDPDLATK|G	TEILLTNDPDLATK	0	202-215	TRUE	8.554	515.254	Cmpd 1505, +MSn(515.25), 41.5 min	Q8YMM6
Q8YSY1	Q8YSY1_NOSS1	Alr2948 protein	44.958	7.76	3	2	0		0		35883.2	K|AHQLLESGSIAGK|I	AHQLLESGSIAGK	0	315-327	TRUE	12.407	655.832	Cmpd 956, +MSn(655.83), 29.5 min	Q8YSY1
												K|GAIVSTTVGSEDK|A	GAIVSTTVGSEDK	0	171-183	TRUE	11.311	632.275	Cmpd 875, +MSn(632.27), 27.8 min	Q8YSY1
												K|GAIVSTTVGSEDK|A	GAIVSTTVGSEDK	0	171-183	TRUE	10.107	632.277	Cmpd 878, +MSn(632.28), 27.9 min	Q8YSY1
P07120	PHCB_NOSS1	C-phycocyanin subunit beta	42.109	15.03	2	2	0		0		18386.8	R|ETYQALGTPGSSVAVGVQK|M	ETYQALGTPGSSVAVGVQK	0	116-134	TRUE	11.272	631.303	Cmpd 1318, +MSn(631.30), 37.4 min	P07120
												M|TLDVFTK|V	TLDVFTK	0	2-8	TRUE	8.046	412.663	Cmpd 1225, +MSn(412.66), 35.5 min	P07120
Q8YQC4	DCUP_NOSS1	Uroporphyrinogen decarboxylase	36.182	6.86	2	2	0		0		38819.7	K|GPIIHAPIR|T	GPIIHAPIR	0	97-105	TRUE	9.473	487.27	Cmpd 1016, +MSn(487.27), 30.8 min	Q8YQC4
												K|VQGNLDPGVLYASK|Q	VQGNLDPGVLYASK	0	287-300	TRUE	10.165	730.827	Cmpd 1369, +MSn(730.83), 38.5 min	Q8YQC4
Q8YSD9	Q8YSD9_NOSS1	All3149 protein	33.058	7.21	2	2	0		0		35346.5	R|GVAEPADDGYTQVK|V	GVAEPADDGYTQVK	0	257-270	TRUE	9.314	725.29	Cmpd 922, +MSn(725.29), 28.8 min	Q8YSD9
												R|VAEPLVAPK|D	VAEPLVAPK	0	174-182	TRUE	8.422	462.238	Cmpd 968, +MSn(462.24), 29.7 min	Q8YSD9
Q8YW66	Q8YW66_NOSS1	All1750 protein	29.141	5.67	2	2	0		0		38434.5	K|FLAVGGQDGR|V	FLAVGGQDGR	0	74-83	TRUE	7.704	510.265	Cmpd 1005, +MSn(510.27), 30.6 min	Q8YW66
												R|YVQIWDADTR|E	YVQIWDADTR	0	122-131	TRUE	8.845	633.849	Cmpd 1450, +MSn(633.85), 40.2 min	Q8YW66

## Sheet: Band 7
AC	ID	Description	Protein Score	% Coverage	#Peptides	#Uniq Sequences	#Ambiguous Prots	Ambiguous Prots	#Sub-Prots	Sub-Prots	Protein Mass (Da)	Sequence	Sequence + PTMs	#PTMs	Position (to mature prot.)	Proteotypic	z-score	Experimental Mass (m/z)	Spectrum Description	Ref Proteins
Q44292	NRTA_NOSS1	Nitrate transport protein NrtA	288.499	25.23	29	12	0		0		48475.5	K|AIGVADAEIPASSSR|G	AIGVADAEIPASSSR	0	398-412	TRUE	9.734	722.315	Cmpd 1187, +MSn(722.31), 34.2 min	Q44292
												K|AIGVADAEIPASSSR|G	AIGVADAEIPASSSR	0	398-412	TRUE	9.825	481.894	Cmpd 1212, +MSn(481.89), 34.7 min	Q44292
												K|AIGVADAEIPASSSR|G	AIGVADAEIPASSSR	0	398-412	TRUE	12.503	722.34	Cmpd 1237, +MSn(722.34), 35.3 min	Q44292
												K|AIGVADAEIPASSSR|G	AIGVADAEIPASSSR	0	398-412	TRUE	8.052	481.885	Cmpd 1277, +MSn(481.88), 36.1 min	Q44292
												K|AIGVADAEIPASSSR|G	AIGVADAEIPASSSR	0	398-412	TRUE	10.878	722.328	Cmpd 1293, +MSn(722.33), 36.4 min	Q44292
												K|AIGVADAEIPASSSR|G	AIGVADAEIPASSSR	0	398-412	TRUE	10.009	722.297	Cmpd 1357, +MSn(722.30), 37.8 min	Q44292
												K|AIGVADAEIPASSSR|G	AIGVADAEIPASSSR	0	398-412	TRUE	7.951	722.303	Cmpd 1375, +MSn(722.30), 38.2 min	Q44292
												K|AIGVADAEIPASSSR|G	AIGVADAEIPASSSR	0	398-412	TRUE	8.422	722.849	Cmpd 1320, +MSn(722.85), 37.0 min	Q44292
												R|AKGNIDYGDGR|K	AKGNIDYGDGR	0	326-336	TRUE	8.264	583.292	Cmpd 515, +MSn(583.29), 20.1 min	Q44292
												R|AKGNIDYGDGRK|E	AKGNIDYGDGRK	0	326-337	TRUE	7.57	647.303	Cmpd 423, +MSn(647.30), 18.2 min	Q44292
												K|FWADNASYPYK|S	FWADNASYPYK	0	347-357	TRUE	9.591	681.275	Cmpd 1413, +MSn(681.28), 39.1 min	Q44292
												K|FWADNASYPYK|S	FWADNASYPYK	0	347-357	TRUE	8.459	454.51	Cmpd 1444, +MSn(454.51), 39.8 min	Q44292
												K|FWADNASYPYK|S	FWADNASYPYK	0	347-357	TRUE	12.189	681.276	Cmpd 1465, +MSn(681.28), 40.2 min	Q44292
												K|FWADNASYPYK|S	FWADNASYPYK	0	347-357	TRUE	10.245	681.268	Cmpd 1515, +MSn(681.27), 41.2 min	Q44292
												K|FWADNASYPYK|S	FWADNASYPYK	0	347-357	TRUE	7.332	681.778	Cmpd 1524, +MSn(681.78), 41.4 min	Q44292
												K|GNIDYGDGRK|E	GNIDYGDGRK	0	328-337	TRUE	8.924	547.733	Cmpd 478, +MSn(547.73), 19.3 min	Q44292
												R|GVETFFDGVK|F	GVETFFDGVK	0	413-422	TRUE	10.646	549.76	Cmpd 1548, +MSn(549.76), 41.9 min	Q44292
												R|GVETFFDGVK|F	GVETFFDGVK	0	413-422	TRUE	7.495	549.793	Cmpd 1557, +MSn(549.79), 42.1 min	Q44292
												R|GVETFFDGVK|F	GVETFFDGVK	0	413-422	TRUE	9.041	549.754	Cmpd 1609, +MSn(549.75), 43.3 min	Q44292
												R|GVETFFDGVK|F	GVETFFDGVK	0	413-422	TRUE	9.582	549.755	Cmpd 1662, +MSn(549.75), 44.4 min	Q44292
												K|IGYSALVTGELWKDHPEK|A	IGYSALVTGELWKDHPEK	0	249-266	TRUE	10.168	1021.97	Cmpd 1654, +MSn(1021.97), 44.2 min	Q44292
												R|KYFNVAAADIIER|A	KYFNVAAADIIER	0	313-325	TRUE	10.305	503.931	Cmpd 1553, +MSn(503.93), 42.0 min	Q44292
												R|KYFNVAAADIIER|A	KYFNVAAADIIER	0	313-325	TRUE	14.122	755.381	Cmpd 1554, +MSn(755.38), 42.0 min	Q44292
												K|MGITFPGGTHDLWMR|Y	M[Oxidation_M]GITFPGGTHDLWM[Oxidation_M]R	2	184-198	TRUE	7.657	875.833	Cmpd 1646, +MSn(875.83), 44.0 min	Q44292
												R|MKFWADNASYPYK|S	M[Oxidation_M]KFWADNASYPYK	1	345-357	TRUE	8.75	546.229	Cmpd 1330, +MSn(546.23), 37.3 min	Q44292
												R|MKFWADNASYPYK|S	M[Oxidation_M]KFWADNASYPYK	1	345-357	TRUE	8.69	818.8	Cmpd 1334, +MSn(818.80), 37.3 min	Q44292
												R|MKFWADNASYPYK|S	M[Oxidation_M]KFWADNASYPYK	1	345-357	TRUE	8.045	818.802	Cmpd 1338, +MSn(818.80), 37.4 min	Q44292
												K|VQDIVNQVNK|E	VQDIVNQVNK	0	379-388	TRUE	9.811	578.807	Cmpd 896, +MSn(578.81), 28.0 min	Q44292
												K|VQDIVNQVNKEDLWK|K	VQDIVNQVNKEDLWK	0	379-393	TRUE	9.425	914.387	Cmpd 1517, +MSn(914.39), 41.3 min	Q44292
Q8YWQ6	Q8YWQ6_NOSS1	Alr1548 protein	164.826	23.08	7	7	0		0		34469.9	R|DPELNLLK|G	DPELNLLK	0	176-183	TRUE	7.407	471.254	Cmpd 1478, +MSn(471.25), 40.6 min	Q8YWQ6
												K|EASDNPELYYLK|A	EASDNPELYYLK	0	243-254	TRUE	10.053	721.303	Cmpd 1469, +MSn(721.30), 40.3 min	Q8YWQ6
												R|LQTNAAPQYLTNR|G	LQTNAAPQYLTNR	0	206-218	TRUE	10.507	745.317	Cmpd 1145, +MSn(745.32), 33.2 min	Q8YWQ6
												K|LVATDELR|G	LVATDELR	0	119-126	TRUE	9.631	458.738	Cmpd 999, +MSn(458.74), 30.3 min	Q8YWQ6
												R|NIGDNTEQAFK|A	NIGDNTEQAFK	0	50-60	TRUE	11.419	618.813	Cmpd 987, +MSn(618.81), 30.0 min	Q8YWQ6
												R|QVYEYLDR|A	QVYEYLDR	0	161-168	TRUE	7.293	543.238	Cmpd 1178, +MSn(543.24), 34.0 min	Q8YWQ6
												K|QYSQALDYANR|A	QYSQALDYANR	0	229-239	TRUE	13.382	664.803	Cmpd 1048, +MSn(664.80), 31.2 min	Q8YWQ6
Q8YT49	Q8YT49_NOSS1	Bicarbonate transport bicarbonate-binding protein	125.285	14.85	9	6	0		0		50292.4	K|EAGIAAADIPTSTSR|G	EAGIAAADIPTSTSR	0	414-428	TRUE	10.383	730.32	Cmpd 1171, +MSn(730.32), 33.8 min	Q8YT49
												K|ELAEIVAAR|A	ELAEIVAAR	0	311-319	TRUE	7.541	486.265	Cmpd 1216, +MSn(486.27), 34.8 min	Q8YT49
												K|LLTVPSAQTVANMK|T	LLTVPSAQTVANMK	0	221-234	TRUE	10.031	736.839	Cmpd 1567, +MSn(736.84), 42.4 min	Q8YT49
												K|LLTVPSAQTVANMK|T	LLTVPSAQTVANM[Oxidation_M]K	1	221-234	TRUE	7.393	744.807	Cmpd 1317, +MSn(744.81), 37.0 min	Q8YT49
												K|LLTVPSAQTVANMK|T	LLTVPSAQTVANM[Oxidation_M]K	1	221-234	TRUE	11.105	744.836	Cmpd 1321, +MSn(744.84), 37.0 min	Q8YT49
												K|NHPEEYLAMR|S	NHPEEYLAM[Oxidation_M]R	1	269-278	TRUE	10.218	638.283	Cmpd 831, +MSn(638.28), 26.6 min	Q8YT49
												R|SDWVDQHPK|A	SDWVDQHPK	0	279-287	TRUE	9.271	556.215	Cmpd 766, +MSn(556.21), 25.1 min	Q8YT49
												R|SDWVDQHPK|A	SDWVDQHPK	0	279-287	TRUE	8.416	556.237	Cmpd 770, +MSn(556.24), 25.2 min	Q8YT49
												K|YGLTNVELSK|Q	YGLTNVELSK	0	88-97	TRUE	9.096	562.314	Cmpd 1314, +MSn(562.31), 36.9 min	Q8YT49
Q8YRA9	Q8YRA9_NOSS1	Alr3539 protein	112.469	18.57	5	5	0		0		30959.1	R|AEVAYTKPGEAAK|T	AEVAYTKPGEAAK	0	99-111	TRUE	8.157	667.835	Cmpd 630, +MSn(667.84), 22.3 min	Q8YRA9
												K|GTETTIYLK|S	GTETTIYLK	0	78-86	TRUE	8.788	513.188	Cmpd 1088, +MSn(513.19), 32.1 min	Q8YRA9
												K|SVTNLLQSDR|Y	SVTNLLQSDR	0	54-63	TRUE	9.989	566.783	Cmpd 1231, +MSn(566.78), 35.2 min	Q8YRA9
												K|TGNLVISDGK|Q	TGNLVISDGK	0	112-121	TRUE	11.204	502.244	Cmpd 902, +MSn(502.24), 28.1 min	Q8YRA9
												R|YQTDSQIEFK|V	YQTDSQIEFK	0	64-73	TRUE	11.382	629.758	Cmpd 1125, +MSn(629.76), 32.8 min	Q8YRA9
Q8Z036	Q8Z036_NOSS1	Alr0267 protein	52.163	7.6	3	3	0		0		44342.4	K|AYIGDYNSDGK|S	AYIGDYNSDGK	0	359-369	TRUE	10.344	601.755	Cmpd 889, +MSn(601.76), 27.9 min	Q8Z036
												K|IWVNTQTGEIR|V	IWVNTQTGEIR	0	86-96	TRUE	8.752	658.816	Cmpd 1333, +MSn(658.82), 37.3 min	Q8Z036
												R|VANFVYLDK|V	VANFVYLDK	0	154-162	TRUE	8.557	534.783	Cmpd 1430, +MSn(534.78), 39.5 min	Q8Z036
Q8YNU7	Q8YNU7_NOSS1	Phosphoadenosine phosphosulfate reductase	51.983	14.52	5	3	0		0		27556	K|AKEIYNLDLQTYK|T	AKEIYNLDLQTYK	0	89-101	TRUE	7.91	533.589	Cmpd 1419, +MSn(533.59), 39.2 min	Q8YNU7
												K|AKEIYNLDLQTYK|T	AKEIYNLDLQTYK	0	89-101	TRUE	8.619	800.354	Cmpd 1420, +MSn(800.35), 39.3 min	Q8YNU7
												K|EIYNLDLQTYK|T	EIYNLDLQTYK	0	91-101	TRUE	7.294	700.29	Cmpd 1608, +MSn(700.29), 43.3 min	Q8YNU7
												K|EIYNLDLQTYK|T	EIYNLDLQTYK	0	91-101	TRUE	7.687	700.316	Cmpd 1613, +MSn(700.32), 43.4 min	Q8YNU7
												K|VIYNPLHDQGYPSIGDEPITTK|V	VIYNPLHDQGYPSIGDEPITTK	0	196-217	TRUE	7.705	819.685	Cmpd 1667, +MSn(819.68), 44.5 min	Q8YNU7
Q8YKN2	Q8YKN2_NOSS1	Alr7261 protein	36.016	11.46	2	2	0		0		31514.1	K|VIVVLDRPGLGVSGVTTNTR|V	VIVVLDRPGLGVSGVTTNTR	0	209-228	TRUE	7.208	685.028	Cmpd 1591, +MSn(685.03), 42.9 min	Q8YKN2
												R|VTSSDYTGSGFDR|G	VTSSDYTGSGFDR	0	106-118	TRUE	10.251	696.292	Cmpd 962, +MSn(696.29), 29.3 min	Q8YKN2
Q8YPR1	PGK_NOSS1	Phosphoglycerate kinase	34.12	6.5	2	2	0		0		42441.5	K|TDDSIGDEVAAK|V	TDDSIGDEVAAK	0	94-105	TRUE	7.382	611.238	Cmpd 873, +MSn(611.24), 27.4 min	Q8YPR1
												K|TVASLSAADISGK|R	TVASLSAADISGK	0	5-17	TRUE	11.37	610.315	Cmpd 1194, +MSn(610.32), 34.3 min	Q8YPR1
Q8YX53	Q8YX53_NOSS1	Alr1362 protein	33.126	7.02	3	2	0		0		31369.1	K|IPVQDGEIPAYR|A	IPVQDGEIPAYR	0	45-56	TRUE	9.374	679.331	Cmpd 1294, +MSn(679.33), 36.4 min	Q8YX53
												K|IPVQDGEIPAYR|A	IPVQDGEIPAYR	0	45-56	TRUE	8.121	679.318	Cmpd 1302, +MSn(679.32), 36.6 min	Q8YX53
												K|LSNIDEIR|Q	LSNIDEIR	0	110-117	TRUE	8.509	480.227	Cmpd 1050, +MSn(480.23), 31.3 min	Q8YX53
Q8YQ71	Q8YQ71_NOSS1	Phosphoglucomutase/phosphomannomutase	27.517	4.42	2	2	0		0		51820	K|LEQELESAIAK|L	LEQELESAIAK	0	463-473	TRUE	8.555	615.8	Cmpd 1265, +MSn(615.80), 35.9 min	Q8YQ71
												R|VYLETNSPEK|L	VYLETNSPEK	0	450-459	TRUE	8.069	590.292	Cmpd 871, +MSn(590.29), 27.4 min	Q8YQ71

## Sheet: Band 8
AC	ID	Description	Protein Score	% Coverage	#Peptides	#Uniq Sequences	#Ambiguous Prots	Ambiguous Prots	#Sub-Prots	Sub-Prots	Protein Mass (Da)	Sequence	Sequence + PTMs	#PTMs	Position (to mature prot.)	Proteotypic	z-score	Experimental Mass (m/z)	Spectrum Description	Ref Proteins
Q9R6Y6	Q9R6Y6_NOSS1	Superoxide dismutase	183.84	33.5	11	7	1	Q8YSZ1	0		22460.1	K|AYVDNLNK|L	AYVDNLNK	0	35-42	FALSE	8.621	468.751	Cmpd 772, +MSn(468.75), 24.7 min	Q8YSZ1,Q9R6Y6
												K|GETFEYHYGK|H	GETFEYHYGK	0	22-31	FALSE	9.437	615.787	Cmpd 946, +MSn(615.79), 29.0 min	Q8YSZ1,Q9R6Y6
												K|INQDFGSFDK|L	INQDFGSFDK	0	103-112	FALSE	9.332	585.805	Cmpd 1160, +MSn(585.80), 33.8 min	Q8YSZ1,Q9R6Y6
												K|INQDFGSFDK|L	INQDFGSFDK	0	103-112	FALSE	9.792	585.801	Cmpd 1208, +MSn(585.80), 34.9 min	Q8YSZ1,Q9R6Y6
												K|INQDFGSFDK|L	INQDFGSFDK	0	103-112	FALSE	8.802	586.324	Cmpd 1261, +MSn(586.32), 36.2 min	Q8YSZ1,Q9R6Y6
												K|INQDFGSFDKLK|E	INQDFGSFDKLK	0	103-114	FALSE	8.833	706.359	Cmpd 1310, +MSn(706.36), 37.4 min	Q8YSZ1,Q9R6Y6
												K|LTDGTELADK|S	LTDGTELADK	0	43-52	FALSE	12.144	531.78	Cmpd 770, +MSn(531.78), 24.6 min	Q8YSZ1,Q9R6Y6
												K|PAGGGAPTGEFAAK|I	PAGGGAPTGEFAAK	0	89-102	FALSE	11.108	615.827	Cmpd 849, +MSn(615.83), 26.5 min	Q8YSZ1,Q9R6Y6
												K|TPNAENPLAHGQK|A	TPNAENPLAHGQK	0	144-156	FALSE	12.834	688.87	Cmpd 740, +MSn(688.87), 24.1 min	Q8YSZ1,Q9R6Y6
												K|TPNAENPLAHGQK|A	TPNAENPLAHGQK	0	144-156	FALSE	8.532	459.582	Cmpd 741, +MSn(459.58), 24.1 min	Q8YSZ1,Q9R6Y6
												K|TPNAENPLAHGQK|A	TPNAENPLAHGQK	0	144-156	FALSE	7.737	689.354	Cmpd 792, +MSn(689.35), 25.2 min	Q8YSZ1,Q9R6Y6
Q8YX37	Q8YX37_NOSS1	All1380 protein	162.475	39.06	9	6	0		0		21223.1	K|ASVFYNR|Q	ASVFYNR	0	41-47	TRUE	8.332	428.714	Cmpd 909, +MSn(428.71), 28.1 min	Q8YX37
												R|FTEGVDIESQQAAINQAGYEVAK|T	FTEGVDIESQQAAINQAGYEVAK	0	120-142	TRUE	13.091	823.4	Cmpd 1571, +MSn(823.40), 43.3 min	Q8YX37
												K|GIAQLSAIK|N	GIAQLSAIK	0	166-174	TRUE	9.598	450.794	Cmpd 1226, +MSn(450.79), 35.4 min	Q8YX37
												K|NVENVEPQMLIER|Q	NVENVEPQMLIER	0	175-187	TRUE	11.03	785.881	Cmpd 1513, +MSn(785.88), 42.0 min	Q8YX37
												K|NVENVEPQMLIER|Q	NVENVEPQMLIER	0	175-187	TRUE	9.029	524.606	Cmpd 1517, +MSn(524.61), 42.0 min	Q8YX37
												K|NVENVEPQMLIER|Q	NVENVEPQM[Oxidation_M]LIER	1	175-187	TRUE	7.82	529.591	Cmpd 1331, +MSn(529.59), 37.8 min	Q8YX37
												K|NVENVEPQMLIER|Q	NVENVEPQM[Oxidation_M]LIER	1	175-187	TRUE	10.162	793.869	Cmpd 1333, +MSn(793.87), 37.8 min	Q8YX37
												R|QSGYYAAHYK|Q	QSGYYAAHYK	0	48-57	TRUE	8.792	594.317	Cmpd 706, +MSn(594.32), 23.2 min	Q8YX37
												K|TLAYAPNAGWLR|A	TLAYAPNAGWLR	0	143-154	TRUE	11.819	666.89	Cmpd 1627, +MSn(666.89), 44.6 min	Q8YX37
Q8YZI6	Q8YZI6_NOSS1	Alr0474 protein	109.874	10.4	6	5	0		0		66225.3	R|DSVLGDSFSVNQDDGSIPR|A	DSVLGDSFSVNQDDGSIPR	0	171-189	TRUE	10.298	669.972	Cmpd 1607, +MSn(669.97), 44.2 min	Q8YZI6
												R|GTFQLENVTK|Y	GTFQLENVTK	0	68-77	TRUE	8.628	568.83	Cmpd 1233, +MSn(568.83), 35.6 min	Q8YZI6
												R|KSEVAPEGVAR|E	KSEVAPEGVAR	0	54-64	TRUE	11.355	571.817	Cmpd 593, +MSn(571.82), 20.6 min	Q8YZI6
												R|KSEVAPEGVAR|E	KSEVAPEGVAR	0	54-64	TRUE	8.796	571.825	Cmpd 601, +MSn(571.83), 20.8 min	Q8YZI6
												R|LLSEQGILAGR|H	LLSEQGILAGR	0	131-141	TRUE	11.038	578.861	Cmpd 1376, +MSn(578.86), 38.8 min	Q8YZI6
												R|TESYLFNVGER|R	TESYLFNVGER	0	89-99	TRUE	13.039	657.851	Cmpd 1479, +MSn(657.85), 41.1 min	Q8YZI6
Q8YVL0	HIS1_NOSS1	ATP phosphoribosyltransferase	97.129	18.22	5	4	0		0		23324.9	R|LIAHPLSYR|L	LIAHPLSYR	0	185-193	TRUE	9.955	535.337	Cmpd 1012, +MSn(535.34), 30.6 min	Q8YVL0
												-|MLTVALPK|G	M[Oxidation_M]LTVALPK	1	1-8	TRUE	9.245	444.772	Cmpd 1264, +MSn(444.77), 36.3 min	Q8YVL0
												R|QLQITDASGTAK|G	QLQITDASGTAK	0	36-47	TRUE	10.89	616.864	Cmpd 894, +MSn(616.86), 27.7 min	Q8YVL0
												R|QLQITDASGTAK|G	QLQITDASGTAK	0	36-47	TRUE	10.521	616.842	Cmpd 897, +MSn(616.84), 27.7 min	Q8YVL0
												K|SPLDLPAHSR|V	SPLDLPAHSR	0	107-116	TRUE	12.831	546.794	Cmpd 922, +MSn(546.79), 28.4 min	Q8YVL0
P07120	PHCB_NOSS1	C-phycocyanin subunit beta	96.561	31.79	6	4	0		1	Q3L163	18386.8	K|DAAVGIANDPNGITK|G	DAAVGIANDPNGITK	0	137-151	FALSE	8.324	728.348	Cmpd 1049, +MSn(728.35), 31.3 min	P07120,Q3L163
												R|ETYQALGTPGSSVAVGVQK|M	ETYQALGTPGSSVAVGVQK	0	116-134	FALSE	10.089	631.335	Cmpd 1288, +MSn(631.34), 36.8 min	P07120,Q3L163
												R|ETYQALGTPGSSVAVGVQK|M	ETYQALGTPGSSVAVGVQK	0	116-134	FALSE	9.135	946.438	Cmpd 1291, +MSn(946.44), 36.9 min	P07120,Q3L163
												R|ITSNASAIVTNAAR|A	ITSNASAIVTNAAR	0	45-58	TRUE	12.872	694.853	Cmpd 1089, +MSn(694.85), 32.2 min	P07120
												R|ITSNASAIVTNAAR|A	ITSNASAIVTNAAR	0	45-58	TRUE	9.141	463.541	Cmpd 1091, +MSn(463.54), 32.2 min	P07120
												M|TLDVFTK|V	TLDVFTK	0	2-8	TRUE	7.282	412.249	Cmpd 1203, +MSn(412.25), 34.8 min	P07120
Q8ZSI6	Q8ZSI6_NOSS1	Alr7524 protein	90.319	22.8	5	4	0		0		21723.2	K|AFQPYVWSK|P	AFQPYVWSK	0	180-188	TRUE	7.794	563.317	Cmpd 1453, +MSn(563.32), 40.5 min	Q8ZSI6
												K|IIHNYTNHIAK|T	IIHNYTNHIAK	0	164-174	TRUE	11.839	662.384	Cmpd 713, +MSn(662.38), 23.4 min	Q8ZSI6
												K|MIGMTPEDIEALR|H	MIGM[Oxidation_M]TPEDIEALR	1	96-108	TRUE	9.599	746.387	Cmpd 1483, +MSn(746.39), 41.2 min	Q8ZSI6
												K|MIGMTPEDIEALR|H	M[Oxidation_M]IGM[Oxidation_M]TPEDIEALR	2	96-108	TRUE	11.192	754.36	Cmpd 1370, +MSn(754.36), 38.7 min	Q8ZSI6
												R|YCMAAHSGLAK|M	YC[Cys_CAM]MAAHSGLAK	1	85-95	TRUE	7.449	604.797	Cmpd 795, +MSn(604.80), 25.2 min	Q8ZSI6
Q8ZS79	Q8ZS79_NOSS1	All7633 protein	80.292	19.42	4	4	0		0		27082	R|FIDAMIPHHQGAVK|M	FIDAM[Oxidation_M]IPHHQGAVK	1	89-102	TRUE	8.824	790.391	Cmpd 965, +MSn(790.39), 29.5 min	Q8ZS79
												K|HGMAMDLGPADANYDLR|F	HGM[Oxidation_M]AM[Oxidation_M]DLGPADANYDLR	2	72-88	TRUE	10.185	626.946	Cmpd 1120, +MSn(626.95), 32.9 min	Q8ZS79
												K|NLADEIIK|A	NLADEIIK	0	118-125	TRUE	8.043	458.257	Cmpd 1345, +MSn(458.26), 38.1 min	Q8ZS79
												K|NLAQEIIK|A	NLAQEIIK	0	216-223	TRUE	8.002	464.778	Cmpd 1319, +MSn(464.78), 37.6 min	Q8ZS79
Q8YX53	Q8YX53_NOSS1	Alr1362 protein	79.361	15.44	5	4	0		0		31369.1	K|DTGIPLDTVEQMR|V	DTGIPLDTVEQM[Oxidation_M]R	1	213-225	TRUE	10.648	745.869	Cmpd 1306, +MSn(745.87), 37.2 min	Q8YX53
												K|IPVQDGEIPAYR|A	IPVQDGEIPAYR	0	45-56	TRUE	10.185	679.363	Cmpd 1245, +MSn(679.36), 35.8 min	Q8YX53
												K|IPVQDGEIPAYR|A	IPVQDGEIPAYR	0	45-56	TRUE	9.451	679.383	Cmpd 1248, +MSn(679.38), 35.8 min	Q8YX53
												K|LSNIDEIR|Q	LSNIDEIR	0	110-117	TRUE	8.128	480.301	Cmpd 1011, +MSn(480.30), 30.5 min	Q8YX53
												R|LVGNSTELTPK|H	LVGNSTELTPK	0	182-192	TRUE	7.253	579.84	Cmpd 924, +MSn(579.84), 28.4 min	Q8YX53
Q44292	NRTA_NOSS1	Nitrate transport protein NrtA	77.604	11.14	4	4	0		0		48475.5	K|AIGVADAEIPASSSR|G	AIGVADAEIPASSSR	0	398-412	TRUE	11.381	722.36	Cmpd 1184, +MSn(722.36), 34.4 min	Q44292
												K|FWADNASYPYK|S	FWADNASYPYK	0	347-357	TRUE	10.37	681.327	Cmpd 1400, +MSn(681.33), 39.3 min	Q44292
												R|GVETFFDGVK|F	GVETFFDGVK	0	413-422	TRUE	8.048	549.293	Cmpd 1580, +MSn(549.29), 43.5 min	Q44292
												R|LNTNGQAISVAEK|F	LNTNGQAISVAEK	0	143-155	TRUE	8.045	673.356	Cmpd 945, +MSn(673.36), 29.0 min	Q44292
Q8YV73	Q8YV73_NOSS1	All2108 protein	66.864	16.92	3	3	0		0		22283	R|DYTLIIDK|S	DYTLIIDK	0	6-13	TRUE	7.454	490.762	Cmpd 1416, +MSn(490.76), 39.7 min	Q8YV73
												K|VLDDELQGAGAK|F	VLDDELQGAGAK	0	163-174	TRUE	8.393	608.356	Cmpd 968, +MSn(608.36), 29.6 min	Q8YV73
												R|WVTAQESTLALASK|C	WVTAQESTLALASK	0	29-42	TRUE	14.126	752.913	Cmpd 1454, +MSn(752.91), 40.5 min	Q8YV73
P07123	PYR1_NOSS1	Phycobilisome 32.1 kDa linker polypeptide, phycocyanin-associated, rod	53.609	10.84	3	3	0		0		32209.1	K|FFYNSFQTR|L	FFYNSFQTR	0	86-94	TRUE	7.81	605.283	Cmpd 1470, +MSn(605.28), 40.9 min	P07123
												R|HVLGNDYILASER|L	HVLGNDYILASER	0	42-54	TRUE	9.392	743.881	Cmpd 1258, +MSn(743.88), 36.1 min	P07123
												R|LVSAESLLR|D	LVSAESLLR	0	55-63	TRUE	9.09	494.298	Cmpd 1446, +MSn(494.30), 40.4 min	P07123
Q3L162	Q3L162_NOSS1	Phycocyanin A subunit (Fragment)	47.415	30.77	2	2	1	P07121	0		9756.91	R|FLGNTELQSAR|G	FLGNTELQSAR	0	19-29	FALSE	9.622	618.305	Cmpd 1151, +MSn(618.30), 33.6 min	P07121,Q3L162
												K|FPYTTQTPGPQFAADSR|G	FPYTTQTPGPQFAADSR	0	64-80	FALSE	9.424	629.053	Cmpd 1432, +MSn(629.05), 40.1 min	P07121,Q3L162
Q8YNC5	Q8YNC5_NOSS1	Peroxiredoxin	47.181	13.79	2	2	0		0		22630.6	K|SGGVGDLNYPLVSDIKK|E	SGGVGDLNYPLVSDIKK	0	98-114	TRUE	9.435	881.443	Cmpd 1507, +MSn(881.44), 41.8 min	Q8YNC5
												M|SITYGTQESLR|V	SITYGTQESLR	0	2-12	TRUE	12.584	627.848	Cmpd 990, +MSn(627.85), 30.0 min	Q8YNC5
P80557	PHAB_NOSS1	Allophycocyanin subunit beta	38.45	13.58	2	2	0		0		17304.7	K|AYFSTGELR|V	AYFSTGELR	0	30-38	TRUE	8.82	522.82	Cmpd 1243, +MSn(522.82), 35.7 min	P80557
												K|EVTASLVGADAGK|E	EVTASLVGADAGK	0	136-148	TRUE	9.18	609.323	Cmpd 1001, +MSn(609.32), 30.3 min	P80557
Q8YUM7	Q8YUM7_NOSS1	Alr2313 protein	37.744	6.64	2	2	0		0		29543	R|IVLTVPR|N	IVLTVPR	0	166-172	TRUE	8.946	399.27	Cmpd 1249, +MSn(399.27), 35.8 min	Q8YUM7
												R|NLGGGWDAASR|C	NLGGGWDAASR	0	114-124	TRUE	11.693	552.258	Cmpd 1064, +MSn(552.26), 31.6 min	Q8YUM7

## Sheet: Band 9
AC	ID	Description	Protein Score	% Coverage	#Peptides	#Uniq Sequences	#Ambiguous Prots	Ambiguous Prots	#Sub-Prots	Sub-Prots	Protein Mass (Da)	Sequence	Sequence + PTMs	#PTMs	Position (to mature prot.)	Proteotypic	z-score	Experimental Mass (m/z)	Spectrum Description	Ref Proteins
P07121	PHCA_NOSS1	C-phycocyanin alpha chain	224.364	44.79	48	7	0		1	Q3L162	17457.5	R|AAASLEAAR|G	AAASLEAAR	0	35-43	FALSE	9.688	430.217	Cmpd 627, +MSn(430.22), 21.6 min	P07121,Q3L162
												R|DVGHYLR|I	DVGHYLR	0	88-94	TRUE	7.969	430.216	Cmpd 852, +MSn(430.22), 26.4 min	P07121
												R|FLGNTELQSAR|G	FLGNTELQSAR	0	19-29	FALSE	9.135	618.328	Cmpd 1141, +MSn(618.33), 33.0 min	P07121,Q3L162
												R|FLGNTELQSAR|G	FLGNTELQSAR	0	19-29	FALSE	10.522	618.347	Cmpd 1153, +MSn(618.35), 33.2 min	P07121,Q3L162
												R|FLGNTELQSAR|G	FLGNTELQSAR	0	19-29	FALSE	10.096	618.34	Cmpd 1210, +MSn(618.34), 34.3 min	P07121,Q3L162
												R|FLGNTELQSAR|G	FLGNTELQSAR	0	19-29	FALSE	9.489	618.343	Cmpd 1321, +MSn(618.34), 36.7 min	P07121,Q3L162
												R|FLGNTELQSAR|G	FLGNTELQSAR	0	19-29	FALSE	8.817	618.378	Cmpd 1326, +MSn(618.38), 36.8 min	P07121,Q3L162
												R|FLGNTELQSAR|G	FLGNTELQSAR	0	19-29	FALSE	9.142	618.349	Cmpd 1334, +MSn(618.35), 37.1 min	P07121,Q3L162
												R|FLGNTELQSAR|G	FLGNTELQSAR	0	19-29	FALSE	8.468	618.351	Cmpd 1377, +MSn(618.35), 38.2 min	P07121,Q3L162
												R|FLGNTELQSAR|G	FLGNTELQSAR	0	19-29	FALSE	8.725	618.836	Cmpd 1260, +MSn(618.84), 35.5 min	P07121,Q3L162
												K|FPYTTQTPGPQFAADSR|G	FPYTTQTPGPQFAADSR	0	64-80	FALSE	12.977	628.658	Cmpd 1428, +MSn(628.66), 39.3 min	P07121,Q3L162
												K|FPYTTQTPGPQFAADSR|G	FPYTTQTPGPQFAADSR	0	64-80	FALSE	11.091	942.424	Cmpd 1431, +MSn(942.42), 39.4 min	P07121,Q3L162
												K|FPYTTQTPGPQFAADSR|G	FPYTTQTPGPQFAADSR	0	64-80	FALSE	12.539	628.65	Cmpd 1436, +MSn(628.65), 39.5 min	P07121,Q3L162
												K|FPYTTQTPGPQFAADSR|G	FPYTTQTPGPQFAADSR	0	64-80	FALSE	8.713	942.424	Cmpd 1483, +MSn(942.42), 40.5 min	P07121,Q3L162
												K|FPYTTQTPGPQFAADSR|G	FPYTTQTPGPQFAADSR	0	64-80	FALSE	12.122	628.643	Cmpd 1492, +MSn(628.64), 40.6 min	P07121,Q3L162
												K|FPYTTQTPGPQFAADSR|G	FPYTTQTPGPQFAADSR	0	64-80	FALSE	11.456	628.634	Cmpd 1536, +MSn(628.63), 41.8 min	P07121,Q3L162
												K|FPYTTQTPGPQFAADSR|G	FPYTTQTPGPQFAADSR	0	64-80	FALSE	10.87	628.653	Cmpd 1595, +MSn(628.65), 42.9 min	P07121,Q3L162
												K|FPYTTQTPGPQFAADSR|G	FPYTTQTPGPQFAADSR	0	64-80	FALSE	10.347	628.984	Cmpd 1590, +MSn(628.98), 42.8 min	P07121,Q3L162
												K|FPYTTQTPGPQFAADSR|G	FPYTTQTPGPQFAADSR	0	64-80	FALSE	8.932	628.679	Cmpd 1658, +MSn(628.68), 44.3 min	P07121,Q3L162
												R|LIDGATQAVYQK|F	LIDGATQAVYQK	0	52-63	FALSE	8.054	653.321	Cmpd 1362, +MSn(653.32), 37.8 min	P07121,Q3L162
												R|LIDGATQAVYQK|F	LIDGATQAVYQK	0	52-63	FALSE	12.166	653.881	Cmpd 998, +MSn(653.88), 29.9 min	P07121,Q3L162
												R|LIDGATQAVYQK|F	LIDGATQAVYQK	0	52-63	FALSE	8.676	436.257	Cmpd 1000, +MSn(436.26), 30.0 min	P07121,Q3L162
												R|LIDGATQAVYQK|F	LIDGATQAVYQK	0	52-63	FALSE	12.07	653.862	Cmpd 1049, +MSn(653.86), 31.0 min	P07121,Q3L162
												R|LIDGATQAVYQK|F	LIDGATQAVYQK	0	52-63	FALSE	10.198	653.871	Cmpd 1101, +MSn(653.87), 32.1 min	P07121,Q3L162
												R|LIDGATQAVYQK|F	LIDGATQAVYQK	0	52-63	FALSE	8.846	653.821	Cmpd 1107, +MSn(653.82), 32.3 min	P07121,Q3L162
												R|LIDGATQAVYQK|F	LIDGATQAVYQK	0	52-63	FALSE	11.823	653.854	Cmpd 1121, +MSn(653.85), 32.5 min	P07121,Q3L162
												R|LIDGATQAVYQK|F	LIDGATQAVYQK	0	52-63	FALSE	9.808	653.894	Cmpd 1241, +MSn(653.89), 35.1 min	P07121,Q3L162
												R|LIDGATQAVYQK|F	LIDGATQAVYQK	0	52-63	FALSE	8.507	653.868	Cmpd 1268, +MSn(653.87), 35.6 min	P07121,Q3L162
												R|LIDGATQAVYQK|F	LIDGATQAVYQK	0	52-63	FALSE	7.774	653.861	Cmpd 1271, +MSn(653.86), 35.6 min	P07121,Q3L162
												R|LIDGATQAVYQK|F	LIDGATQAVYQK	0	52-63	FALSE	9.88	653.834	Cmpd 1358, +MSn(653.83), 37.7 min	P07121,Q3L162
												R|LIDGATQAVYQK|F	LIDGATQAVYQK	0	52-63	FALSE	8.679	653.893	Cmpd 1401, +MSn(653.89), 38.7 min	P07121,Q3L162
												R|LIDGATQAVYQK|F	LIDGATQAVYQK	0	52-63	FALSE	7.989	654.363	Cmpd 1282, +MSn(654.36), 35.9 min	P07121,Q3L162
												R|LIDGATQAVYQK|F	LIDGATQAVYQK	0	52-63	FALSE	8.035	654.372	Cmpd 1336, +MSn(654.37), 37.1 min	P07121,Q3L162
												K|TPITEAIAAADTQGR|F	TPITEAIAAADTQGR	0	4-18	FALSE	9.222	757.387	Cmpd 1634, +MSn(757.39), 43.8 min	P07121,Q3L162
												K|TPITEAIAAADTQGR|F	TPITEAIAAADTQGR	0	4-18	FALSE	7.769	505.602	Cmpd 1408, +MSn(505.60), 38.9 min	P07121,Q3L162
												K|TPITEAIAAADTQGR|F	TPITEAIAAADTQGR	0	4-18	FALSE	9.164	505.617	Cmpd 1523, +MSn(505.62), 41.4 min	P07121,Q3L162
												K|TPITEAIAAADTQGR|F	TPITEAIAAADTQGR	0	4-18	FALSE	14.842	757.892	Cmpd 1525, +MSn(757.89), 41.4 min	P07121,Q3L162
												K|TPITEAIAAADTQGR|F	TPITEAIAAADTQGR	0	4-18	FALSE	12.12	505.601	Cmpd 1571, +MSn(505.60), 42.5 min	P07121,Q3L162
												K|TPITEAIAAADTQGR|F	TPITEAIAAADTQGR	0	4-18	FALSE	17.465	757.899	Cmpd 1574, +MSn(757.90), 42.5 min	P07121,Q3L162
												K|TPITEAIAAADTQGR|F	TPITEAIAAADTQGR	0	4-18	FALSE	9.248	505.608	Cmpd 1674, +MSn(505.61), 44.8 min	P07121,Q3L162
												K|TPITEAIAAADTQGR|F	TPITEAIAAADTQGR	0	4-18	FALSE	14.367	758.385	Cmpd 1399, +MSn(758.38), 38.7 min	P07121,Q3L162
												M|VKTPITEAIAAADTQGR|F	VKTPITEAIAAADTQGR	0	2-18	FALSE	9.072	581.34	Cmpd 1437, +MSn(581.34), 39.6 min	P07121,Q3L162
												M|VKTPITEAIAAADTQGR|F	VKTPITEAIAAADTQGR	0	2-18	FALSE	13.811	871.488	Cmpd 1440, +MSn(871.49), 39.6 min	P07121,Q3L162
												M|VKTPITEAIAAADTQGR|F	VKTPITEAIAAADTQGR	0	2-18	FALSE	13.347	871.453	Cmpd 1448, +MSn(871.45), 39.8 min	P07121,Q3L162
												M|VKTPITEAIAAADTQGR|F	VKTPITEAIAAADTQGR	0	2-18	FALSE	9.267	581.336	Cmpd 1491, +MSn(581.34), 40.6 min	P07121,Q3L162
												M|VKTPITEAIAAADTQGR|F	VKTPITEAIAAADTQGR	0	2-18	FALSE	12.004	871.484	Cmpd 1506, +MSn(871.48), 40.9 min	P07121,Q3L162
												M|VKTPITEAIAAADTQGR|F	VKTPITEAIAAADTQGR	0	2-18	FALSE	8.087	581.312	Cmpd 1537, +MSn(581.31), 41.8 min	P07121,Q3L162
												M|VKTPITEAIAAADTQGR|F	VKTPITEAIAAADTQGR	0	2-18	FALSE	9.152	581.346	Cmpd 1433, +MSn(581.35), 39.5 min	P07121,Q3L162
P80555	PHAA1_NOSS1	Allophycocyanin subunit alpha 1	171.815	45.34	7	6	0		0		17345.7	R|IAQALTDNR|E	IAQALTDNR	0	39-47	TRUE	10.363	501.283	Cmpd 722, +MSn(501.28), 23.6 min	P80555
												K|QAGDQLFQK|R	QAGDQLFQK	0	53-61	TRUE	9.254	517.8	Cmpd 974, +MSn(517.80), 29.2 min	P80555
												K|RPDVVSPGGNAYGQEMTATCLR|D	RPDVVSPGGNAYGQEM[Oxidation_M]TATC[Cys_CAM]LR	2	62-83	TRUE	10.529	798.996	Cmpd 1115, +MSn(799.00), 32.4 min	P80555
												K|SIVNADAEAR|Y	SIVNADAEAR	0	7-16	TRUE	12.178	523.279	Cmpd 768, +MSn(523.28), 24.6 min	P80555
												K|SLGTPIEAVGEGVR|A	SLGTPIEAVGEGVR	0	118-131	TRUE	13.238	692.898	Cmpd 1427, +MSn(692.90), 39.3 min	P80555
												K|SLGTPIEAVGEGVR|A	SLGTPIEAVGEGVR	0	118-131	TRUE	8.679	462.262	Cmpd 1432, +MSn(462.26), 39.5 min	P80555
												R|YLSPGELDR|I	YLSPGELDR	0	17-25	TRUE	9.092	525.249	Cmpd 1117, +MSn(525.25), 32.4 min	P80555
P07120	PHCB_NOSS1	C-phycocyanin subunit beta	121.291	32.95	7	5	0		1	Q3L163	18386.8	K|DAAVGIANDPNGITK|G	DAAVGIANDPNGITK	0	137-151	FALSE	8.783	728.352	Cmpd 1057, +MSn(728.35), 31.2 min	P07120,Q3L163
												R|ETYQALGTPGSSVAVGVQK|M	ETYQALGTPGSSVAVGVQK	0	116-134	FALSE	10.899	946.458	Cmpd 1327, +MSn(946.46), 36.9 min	P07120,Q3L163
												R|ETYQALGTPGSSVAVGVQK|M	ETYQALGTPGSSVAVGVQK	0	116-134	FALSE	8.923	631.345	Cmpd 1324, +MSn(631.34), 36.8 min	P07120,Q3L163
												R|ITSNASAIVTNAAR|A	ITSNASAIVTNAAR	0	45-58	TRUE	12.811	694.863	Cmpd 1097, +MSn(694.86), 32.0 min	P07120
												R|ITSNASAIVTNAAR|A	ITSNASAIVTNAAR	0	45-58	TRUE	9.946	463.576	Cmpd 1105, +MSn(463.58), 32.2 min	P07120
												K|MKDAAVGIANDPNGITK|G	M[Oxidation_M]KDAAVGIANDPNGITK	1	135-151	FALSE	7.761	577.637	Cmpd 939, +MSn(577.64), 28.4 min	P07120,Q3L163
												K|RLDVVNR|I	RLDVVNR	0	38-44	TRUE	7.893	436.258	Cmpd 683, +MSn(436.26), 22.8 min	P07120
Q8YR43	Q8YR43_NOSS1	Alr3607 protein	86.1	14.66	6	4	0		0		25990.6	K|ANQVEQLLQR|I	ANQVEQLLQR	0	214-223	TRUE	9.251	599.861	Cmpd 1372, +MSn(599.86), 38.0 min	Q8YR43
												K|KVEAAISAYQEAIR|L	KVEAAISAYQEAIR	0	122-135	TRUE	7.801	516.961	Cmpd 1304, +MSn(516.96), 36.4 min	Q8YR43
												K|KVEAAISAYQEAIR|L	KVEAAISAYQEAIR	0	122-135	TRUE	8.706	774.902	Cmpd 1307, +MSn(774.90), 36.5 min	Q8YR43
												K|VEAAISAYQEAIR|L	VEAAISAYQEAIR	0	123-135	TRUE	12.155	710.887	Cmpd 1420, +MSn(710.89), 39.2 min	Q8YR43
												R|WSEAIVQYQK|A	WSEAIVQYQK	0	157-166	TRUE	9.468	626.346	Cmpd 1280, +MSn(626.35), 35.8 min	Q8YR43
												R|WSEAIVQYQK|A	WSEAIVQYQK	0	157-166	TRUE	9.585	626.335	Cmpd 1285, +MSn(626.34), 35.9 min	Q8YR43
P29986	PYG1_NOSS1	Phycobilisome rod-core linker polypeptide CpcG1	66.886	12.9	3	3	0		0		31933	R|QSFLESQLR|N	QSFLESQLR	0	65-73	TRUE	8.288	554.327	Cmpd 1348, +MSn(554.33), 37.5 min	P29986
												R|TQVADLNSNYR|L	TQVADLNSNYR	0	94-104	TRUE	13.198	640.842	Cmpd 944, +MSn(640.84), 28.6 min	P29986
												R|VEGYEVPNEDTPTIYR|L	VEGYEVPNEDTPTIYR	0	17-32	TRUE	10.153	627.982	Cmpd 1415, +MSn(627.98), 39.0 min	P29986
P31329	PYR2_NOSS1	Phycobilisome 34.5 kDa linker polypeptide, phycoerythrocyanin-associated, rod	53.12	12.23	3	3	0		0		31295.4	R|APYDQSEIADHVDIYAAR|G	APYDQSEIADHVDIYAAR	0	105-122	TRUE	8.151	678.666	Cmpd 1482, +MSn(678.67), 40.5 min	P31329
												K|FTSAEALLR|N	FTSAEALLR	0	53-61	TRUE	8.974	504.283	Cmpd 1398, +MSn(504.28), 38.7 min	P31329
												R|LIELNYK|H	LIELNYK	0	93-99	FALSE	8.279	446.75	Cmpd 1279, +MSn(446.75), 35.8 min	P07123,P31329
Q44292	NRTA_NOSS1	Nitrate transport protein NrtA	51.704	7.73	4	3	0		0		48475.5	K|FKELNVNLESK|S	FKELNVNLESK	0	156-166	TRUE	7.745	660.84	Cmpd 1207, +MSn(660.84), 34.3 min	Q44292
												R|LNTNGQAISVAEK|F	LNTNGQAISVAEK	0	143-155	TRUE	11.56	672.87	Cmpd 931, +MSn(672.87), 28.2 min	Q44292
												R|LNTNGQAISVAEK|F	LNTNGQAISVAEK	0	143-155	TRUE	8.955	673.365	Cmpd 959, +MSn(673.36), 28.9 min	Q44292
												K|YGMTDIEVIK|Q	YGM[Oxidation_M]TDIEVIK	1	87-96	TRUE	7.999	592.833	Cmpd 1220, +MSn(592.83), 34.6 min	Q44292
P35797	PHEB_NOSS1	Phycoerythrocyanin subunit beta	49.798	19.19	3	2	0		0		18283.6	R|ETYQALGTPGDAVASGIQK|M	ETYQALGTPGDAVASGIQK	0	115-133	TRUE	9.759	635.986	Cmpd 1374, +MSn(635.99), 38.1 min	P35797
												R|LTSNASSIVANAYR|A	LTSNASSIVANAYR	0	44-57	TRUE	12.032	733.881	Cmpd 1299, +MSn(733.88), 36.3 min	P35797
												R|LTSNASSIVANAYR|A	LTSNASSIVANAYR	0	44-57	TRUE	9.121	489.593	Cmpd 1301, +MSn(489.59), 36.3 min	P35797
Q8YN21	Q8YN21_NOSS1	All4749 protein	42.383	19.4	3	2	0		0		14695	R|AAELNLQPGNSIK|I	AAELNLQPGNSIK	0	114-126	TRUE	9.256	677.889	Cmpd 1218, +MSn(677.89), 34.5 min	Q8YN21
												R|GMLFPFSSPQPAR|F	GM[Oxidation_M]LFPFSSPQPAR	1	47-59	TRUE	9.251	725.869	Cmpd 1652, +MSn(725.87), 44.2 min	Q8YN21
												R|GMLFPFSSPQPAR|F	GM[Oxidation_M]LFPFSSPQPAR	1	47-59	TRUE	8.17	725.853	Cmpd 1659, +MSn(725.85), 44.3 min	Q8YN21
P80557	PHAB_NOSS1	Allophycocyanin subunit beta	40.983	14.2	2	2	0		0		17304.7	R|AATTISANAAAIVK|E	AATTISANAAAIVK	0	41-54	TRUE	9.609	651.383	Cmpd 1254, +MSn(651.38), 35.3 min	P80557
												K|AYFSTGELR|V	AYFSTGELR	0	30-38	TRUE	9.406	522.787	Cmpd 1276, +MSn(522.79), 35.7 min	P80557
P07123	PYR1_NOSS1	Phycobilisome 32.1 kDa linker polypeptide, phycocyanin-associated, rod	38.938	6.99	3	2	0		0		32209.1	R|HVLGNDYILASER|L	HVLGNDYILASER	0	42-54	TRUE	12.759	743.866	Cmpd 1289, +MSn(743.87), 36.0 min	P07123
												R|HVLGNDYILASER|L	HVLGNDYILASER	0	42-54	TRUE	9.579	743.868	Cmpd 1292, +MSn(743.87), 36.1 min	P07123
												R|LIELNYK|H	LIELNYK	0	95-101	FALSE	8.279	446.75	Cmpd 1279, +MSn(446.75), 35.8 min	P07123,P31329
Q8YWT0	Q8YWT0_NOSS1	Alr1520 protein	38.855	10.96	2	2	0		0		24005.4	R|GIGIDINPER|I	GIGIDINPER	0	111-120	TRUE	7.849	542.31	Cmpd 1359, +MSn(542.31), 37.7 min	Q8YWT0
												K|NDVLYDLGSGDGR|I	NDVLYDLGSGDGR	0	86-98	TRUE	11.163	690.831	Cmpd 1417, +MSn(690.83), 39.1 min	Q8YWT0

## Sheet: Band 10
AC	ID	Description	Protein Score	% Coverage	#Peptides	#Uniq Sequences	#Ambiguous Prots	Ambiguous Prots	#Sub-Prots	Sub-Prots	Protein Mass (Da)	Sequence	Sequence + PTMs	#PTMs	Position (to mature prot.)	Proteotypic	z-score	Experimental Mass (m/z)	Spectrum Description	Ref Proteins
Q8Z036	Q8Z036_NOSS1	Alr0267 protein	132.87	15.2	13	6	0		0		44342.4	K|AYIGDYNSDGK|S	AYIGDYNSDGK	0	359-369	TRUE	11.183	601.758	Cmpd 1119, +MSn(601.76), 29.6 min	Q8Z036
												K|AYIGDYNSDGK|S	AYIGDYNSDGK	0	359-369	TRUE	11.587	601.769	Cmpd 1123, +MSn(601.77), 29.6 min	Q8Z036
												K|IADFNSDGK|T	IADFNSDGK	0	123-131	TRUE	8.504	483.746	Cmpd 961, +MSn(483.75), 26.2 min	Q8Z036
												K|IADFNSDGK|T	IADFNSDGK	0	123-131	TRUE	7.604	483.72	Cmpd 964, +MSn(483.72), 26.3 min	Q8Z036
												K|IWVNTQTGEIR|V	IWVNTQTGEIR	0	86-96	TRUE	10.098	658.819	Cmpd 1731, +MSn(658.82), 42.2 min	Q8Z036
												K|IWVNTQTGEIR|V	IWVNTQTGEIR	0	86-96	TRUE	7.523	658.826	Cmpd 1735, +MSn(658.83), 42.3 min	Q8Z036
												K|IWVNTQTGEIR|V	IWVNTQTGEIR	0	86-96	TRUE	8.176	658.832	Cmpd 1781, +MSn(658.83), 43.3 min	Q8Z036
												K|IWVNTQTGEIR|V	IWVNTQTGEIR	0	86-96	TRUE	10.318	659.342	Cmpd 1684, +MSn(659.34), 41.1 min	Q8Z036
												R|NNATGENAIAIMDGAR|V	NNATGENAIAIM[Oxidation_M]DGAR	1	138-153	TRUE	11.693	817.33	Cmpd 1281, +MSn(817.33), 32.9 min	Q8Z036
												R|NNATGENAIAIMDGAR|V	NNATGENAIAIM[Oxidation_M]DGAR	1	138-153	TRUE	8.282	545.235	Cmpd 1282, +MSn(545.23), 32.9 min	Q8Z036
												R|NNATGENAIAIMDGAR|V	NNATGENAIAIM[Oxidation_M]DGAR	1	138-153	TRUE	8.564	545.61	Cmpd 1279, +MSn(545.61), 32.8 min	Q8Z036
												K|TDFLLR|N	TDFLLR	0	132-137	TRUE	8.67	382.676	Cmpd 1780, +MSn(382.68), 43.3 min	Q8Z036
												R|VANFVYLDK|V	VANFVYLDK	0	154-162	TRUE	10.049	534.81	Cmpd 1833, +MSn(534.81), 44.3 min	Q8Z036
Q8YRA9	Q8YRA9_NOSS1	Alr3539 protein	118.424	17.14	5	5	0		0		30959.1	K|SVTNLLQSDR|Y	SVTNLLQSDR	0	54-63	TRUE	9.567	566.827	Cmpd 1587, +MSn(566.83), 39.1 min	Q8YRA9
												K|TGNLVISDGK|Q	TGNLVISDGK	0	112-121	TRUE	11.372	502.256	Cmpd 1160, +MSn(502.26), 30.4 min	Q8YRA9
												K|TLSISPV|-	TLSISPV	0	274-280	TRUE	11.261	716.396	Cmpd 1828, +MSn(716.40), 44.2 min	Q8YRA9
												K|TVNPVINANTFR|F	TVNPVINANTFR	0	251-262	TRUE	10.063	673.323	Cmpd 1832, +MSn(673.32), 44.3 min	Q8YRA9
												R|YQTDSQIEFK|V	YQTDSQIEFK	0	64-73	TRUE	10.685	629.808	Cmpd 1455, +MSn(629.81), 36.3 min	Q8YRA9
P58558	FENR_NOSS1	Ferredoxin--NADP reductase	87.869	11.36	6	5	0		0		48838.4	K|EGGIGIVQHIK|F	EGGIGIVQHIK	0	171-181	TRUE	7.635	575.845	Cmpd 1591, +MSn(575.85), 39.2 min	P58558
												R|HGDDVDDKTISLCVR|Q	HGDDVDDKTISLC[Cys_CAM]VR	1	223-237	TRUE	9.948	577.278	Cmpd 1559, +MSn(577.28), 38.5 min	P58558
												R|LTYAISR|E	LTYAISR	0	355-361	TRUE	8.134	412.23	Cmpd 1266, +MSn(412.23), 32.5 min	P58558
												R|LYSIASTR|H	LYSIASTR	0	215-222	TRUE	8.55	455.738	Cmpd 1306, +MSn(455.74), 33.4 min	P58558
												R|LYSIASTR|H	LYSIASTR	0	215-222	TRUE	7.759	455.753	Cmpd 1310, +MSn(455.75), 33.4 min	P58558
												K|VISNEPLVK|E	VISNEPLVK	0	162-170	TRUE	8.402	499.822	Cmpd 1261, +MSn(499.82), 32.4 min	P58558
P80557	PHAB_NOSS1	Allophycocyanin subunit beta	56.835	20.99	4	3	0		0		17304.7	R|AATTISANAAAIVK|E	AATTISANAAAIVK	0	41-54	TRUE	8.495	651.348	Cmpd 1651, +MSn(651.35), 40.3 min	P80557
												R|DLDYYLR|Y	DLDYYLR	0	85-91	FALSE	7.671	479.227	Cmpd 1839, +MSn(479.23), 44.5 min	P80555,P80557
												K|EVTASLVGADAGK|E	EVTASLVGADAGK	0	136-148	TRUE	8.289	609.26	Cmpd 1319, +MSn(609.26), 33.6 min	P80557
												K|EVTASLVGADAGK|E	EVTASLVGADAGK	0	136-148	TRUE	7.725	609.33	Cmpd 1328, +MSn(609.33), 33.8 min	P80557
P07120	PHCB_NOSS1	C-phycocyanin subunit beta	44.339	19.08	2	2	0		0		18386.8	R|ETYQALGTPGSSVAVGVQK|M	ETYQALGTPGSSVAVGVQK	0	116-134	TRUE	7.854	631.313	Cmpd 1677, +MSn(631.31), 41.0 min	P07120
												R|ITSNASAIVTNAAR|A	ITSNASAIVTNAAR	0	45-58	TRUE	11.57	694.828	Cmpd 1453, +MSn(694.83), 36.2 min	P07120
P80555	PHAA1_NOSS1	Allophycocyanin subunit alpha 1	38.188	13.04	2	2	0		0		17345.7	R|DLDYYLR|L	DLDYYLR	0	84-90	FALSE	7.671	479.227	Cmpd 1839, +MSn(479.23), 44.5 min	P80555,P80557
												K|SLGTPIEAVGEGVR|A	SLGTPIEAVGEGVR	0	118-131	TRUE	10.353	692.807	Cmpd 1852, +MSn(692.81), 44.8 min	P80555
Q8YKN2	Q8YKN2_NOSS1	Alr7261 protein	37.685	9.03	3	2	0		0		31514.1	R|VIAVDIPNTQGVR|N	VIAVDIPNTQGVR	0	229-241	TRUE	9.835	691.357	Cmpd 1793, +MSn(691.36), 43.5 min	Q8YKN2
												R|VIAVDIPNTQGVR|N	VIAVDIPNTQGVR	0	229-241	TRUE	8.862	461.247	Cmpd 1799, +MSn(461.25), 43.7 min	Q8YKN2
												R|VTSSDYTGSGFDR|G	VTSSDYTGSGFDR	0	106-118	TRUE	9.388	696.286	Cmpd 1207, +MSn(696.29), 31.3 min	Q8YKN2
