# Supplementary material for: The Anabaena sp. PCC 7120 Exoproteome: Taking a Peek outside the Box
Source: Life (Basel). 2015 Jan 8;5(1):130–63. doi: 10.3390/life5010130 (PMC4390845; doi:10.3390/life5010130)
Supplement: Supplementary file 1 [file life-05-00130-s001.zip › Supplementary information_v2.xlsx]

## Sheet: Table S1 - N2
Table S1: List of proteins identified in the exoproteome of Anabaena sp. PCC 7120 grown in nitrogen-fixing conditions (BG110). Proteins are listed according to the respective bands or gel areas in which they were identified.
Band	Cyanobase	Description	UniProt AC	UniProt ID	Protein Score	% Coverage	#Peptides	#Unique Sequences	Protein Mass (Da)	psort
1	Alr3808	Nutrient stress-induced DNA-binding protein	Q8YQL3	DPSA_NOSS1	141.914	29.35	9	5	20687.2	U
	Alr4072	Alr4072 protein	Q8YPW8	Q8YPW8_NOSS1	81.345	11.36	4	4	50373.2	E
	Alr0528	C-phycocyanin subunit beta	P07120	PHCB_NOSS1	40.779	19.08	2	2	18386.8	U
2	Alr3344	Transketolase	Q8YRU9	TKT_NOSS1	215.334	18.06	10	9	72070.6	C
	All0875	All0875 protein	Q44528	Q44528_NOSS1	165.873	13.77	9	7	63833.7	C
	All2533	Prolyl endopeptidase	Q8YU28	Q8YU28_NOSS1	152.433	13.21	8	7	77917.3	P
	Alr0528	C-phycocyanin subunit beta	P07120	PHCB_NOSS1	70.098	28.9	4	3	18386.8	U
	Alr3659	Alr3659 protein	Q8YR01	Q8YR01_NOSS1	57.56	6.62	3	3	61699	E
	Alr1742	Chaperone protein dnaK2	Q8YW74	DNAK2_NOSS1	48.772	5.53	3	3	67907.6	C
	Alr0529	Phycocyanin A subunit (Fragment)	Q3L162	Q3L162_NOSS1	48.57	31.87	2	2	9756.91	U
	Alr0022	Allophycocyanin subunit beta	P80557	PHAB_NOSS1	39.727	14.2	3	2	17304.8	U
3	Alr1050	Glucose-6-phosphate isomerase	Q8YY05	G6PI_NOSS1	507.82	35.23	35	19	57818.9	C
	All3964	Phosphoglucomutase/phosphomannomutase	Q8YQ71	Q8YQ71_NOSS1	336.806	30.95	14	13	51820	C
	Alr0140	Periplasmic oligopeptide-binding protein of oligopeptide ABC transporter	Q8Z0F7	Q8Z0F7_NOSS1	238.554	24.09	11	10	60658.9	P
	Alr2328	Glutamine synthetase	P00964	GLNA_NOSS1	238.062	24.68	15	10	53136.4	C
	Alr4072	Alr4072 protein	Q8YPW8	Q8YPW8_NOSS1	77.335	11.36	5	4	50373.2	E
	All5039	ATP synthase subunit beta	P06540	ATPB_NOSS1	73.326	11.83	5	4	52016.3	C
	All0005	ATP synthase subunit alpha	P12405	ATPA_NOSS1	54.021	7.51	3	3	54422	C
	Alr0528	C-phycocyanin subunit beta	P07120	PHCB_NOSS1	49.747	19.08	2	2	18386.8	U
	Alr4745	Dihydrolipoyl dehydrogenase	Q8YN25	Q8YN25_NOSS1	37.107	5.68	2	2	50450.8	C
	Alr0237	Probable cytosol aminopeptidase	Q8Z064	AMPA_NOSS1	31.752	4.89	2	2	51918.3	C
	All4499	All4499 protein	Q8YNR3	Q8YNR3_NOSS1	27.865	3.66	2	2	58563.8	E
4	Alr1050	Glucose-6-phosphate isomerase	Q8YY05	G6PI_NOSS1	307.368	25.76	16	12	57818.9	C
	Alr0140	Periplasmic oligopeptide-binding protein of oligopeptide ABC transporter	Q8Z0F7	Q8Z0F7_NOSS1	288.687	26.09	15	11	60658.9	P
	Alr2328	Glutamine synthetase	P00964	GLNA_NOSS1	270.724	27.43	20	11	53136.4	C
	All3964	Phosphoglucomutase/phosphomannomutase	Q8YQ71	Q8YQ71_NOSS1	230.632	25.26	13	10	51820	C
	All5039	ATP synthase subunit beta	P06540	ATPB_NOSS1	196.109	23.44	13	8	52016.3	C
	All4499	All4499 protein	Q8YNR3	Q8YNR3_NOSS1	169.284	18.32	8	7	58563.8	E
	All4968	Glutathione reductase	P48638	GSHR_NOSS1	80.97	10.24	5	4	49478.3	C
	Alr4550	Uncharacterized protein alr4550	Q8YNL5	Y4550_NOSS1	68.75	7.65	4	4	60580.7	U
	Alr2887	Alr2887 protein	Q8YT39	Q8YT39_NOSS1	64.69	6.87	4	4	80838.3	OM
	All7614	All7614 protein	Q8ZS97	Q8ZS97_NOSS1	63.572	6.22	5	4	58354.4	OM
	Alr0834	Porin major outer membrane protein	Q8YYL4	Q8YYL4_NOSS1	45.075	7.44	3	3	54439.4	U
	Alr0528	C-phycocyanin subunit beta	P07120	PHCB_NOSS1	41.728	19.08	2	2	18386.8	U
	Alr4745	Dihydrolipoyl dehydrogenase	Q8YN25	Q8YN25_NOSS1	37.355	5.47	2	2	50450.8	C
	Alr1524	Ribulose bisphosphate carboxylase large chain	P00879	RBL_NOSS1	36.034	4.41	3	2	53045.3	C
	Alr3608	Alr3608 protein	Q8YR42	Q8YR42_NOSS1	31.453	4.17	2	2	58272.4	U
5	Alr2328	Glutamine synthetase	P00964	GLNA_NOSS1	276.37	26.16	21	12	53136.4	C
	Alr4550	Uncharacterized protein alr4550	Q8YNL5	Y4550_NOSS1	264.913	25.57	22	11	60580.7	U
	All4499	All4499 protein	Q8YNR3	Q8YNR3_NOSS1	251.768	24.73	12	10	58563.8	E
	Alr5103	LL-diaminopimelate aminotransferase 1	Q8YM38	DAPT1_NOSS1	241.106	23.6	14	10	44986.7	C
	All4968	Glutathione reductase	P48638	GSHR_NOSS1	153.796	15.9	8	7	49478.3	C
	Alr0834	Porin major outer membrane protein	Q8YYL4	Q8YYL4_NOSS1	138.507	18	9	7	54439.4	U
	All4388	All4388 protein	Q8YP14	Q8YP14_NOSS1	96.658	12.98	5	5	51579.6	OM
	All3556	Succinate-semialdehyde dehydrogenase	Q8YR92	Q8YR92_NOSS1	86.477	12.53	6	4	48820	C
	All5039	ATP synthase subunit beta	P06540	ATPB_NOSS1	70.865	13.49	4	4	52016.3	C
	Alr2190	Alpha-amylase	Q8YUZ1	Q8YUZ1_NOSS1	62.656	7.52	5	4	57063	C
	Alr1524	Ribulose bisphosphate carboxylase large chain	P00879	RBL_NOSS1	51.758	9.45	3	3	53045.3	C
	Alr0528	C-phycocyanin subunit beta	P07120	PHCB_NOSS1	48.965	19.08	3	2	18386.8	U
	Alr0529	Phycocyanin A subunit (Fragment)	Q3L162	Q3L162_NOSS1	43.291	30.77	2	2	9756.91	U
	Alr0022	Allophycocyanin subunit beta	P80557	PHAB_NOSS1	37.293	16.67	2	2	17304.8	U
	Alr1050	Glucose-6-phosphate isomerase	Q8YY05	G6PI_NOSS1	32.91	4.73	2	2	57818.9	C
6	All4131	Phosphoglycerate kinase	Q8YPR1	PGK_NOSS1	353.365	39.25	15	13	42441.5	C
	Alr1834	Alr1834 protein	Q8YVY4	Q8YVY4_NOSS1	201.243	26.76	10	9	44800.6	P
	All1951	Substrate-binding protein of ABC transporter	Q8YVM4	Q8YVM4_NOSS1	191.508	27.4	10	9	47683.2	C
	All4539	L-sorbosone dehydrogenase	Q8YNM5	Q8YNM5_NOSS1	185.747	19.87	8	8	49217.2	U
	All3538	Enolase	Q8YRB0	ENO_NOSS1	139.08	16.55	10	6	45965.1	C
	Alr4550	Uncharacterized protein alr4550	Q8YNL5	Y4550_NOSS1	136.576	15.83	7	7	60580.7	U
	Alr2328	Glutamine synthetase	P00964	GLNA_NOSS1	115.44	18.14	7	6	53136.4	C
	Alr0834	Porin major outer membrane protein	Q8YYL4	Q8YYL4_NOSS1	112.884	14.87	7	6	54439.4	U
	All0005	ATP synthase subunit alpha	P12405	ATPA_NOSS1	99.212	13.04	5	5	54422	C
	Alr0528	C-phycocyanin subunit beta	P07120	PHCB_NOSS1	87.848	33.53	5	4	18386.8	U
	Alr0267	Alr0267 protein	Q8Z036	Q8Z036_NOSS1	86.141	10.54	5	5	44342.4	CM
	Alr0022	Allophycocyanin subunit beta	P80557	PHAB_NOSS1	68.672	22.84	5	3	17304.8	U
	Alr0529	Phycocyanin A subunit (Fragment)	Q3L162	Q3L162_NOSS1	60.514	43.96	3	3	9756.91	U
	Alr1299	Phosphoribosylglycinamide formyltransferase 2	Q8YXB6	PURT_NOSS1	60.178	9.72	4	3	42898.1	CM
	All4499	All4499 protein	Q8YNR3	Q8YNR3_NOSS1	48.756	5.49	4	3	58563.8	E
	Alr1080	Acetylornithine aminotransferase	P54752	ARGD_NOSS1	37.949	6.56	3	2	46139.7	C
	Alr4853	Aspartate aminotransferase	Q8YMS6	Q8YMS6_NOSS1	36.807	6.44	2	2	41957.3	C
	Alr0608	Nitrate transport protein NrtA	Q44292	NRTA_NOSS1	26.715	6.36	2	2	48475.5	CM
	Alr2877	Bicarbonate transport bicarbonate-binding protein	Q8YT49	Q8YT49_NOSS1	26.705	5.24	2	2	50292.4	CM
7	Alr0267	Alr0267 protein	Q8Z036	Q8Z036_NOSS1	323.961	27.45	26	13	44342.4	CM
	All4121	Ferredoxin--NADP reductase	P58558	FENR_NOSS1	162.537	19.55	10	8	48838.3	CM
	Alr2535	Branched-chain amino-acid ABC transport system periplasmic binding protein	Q8YU26	Q8YU26_NOSS1	155.614	25.37	9	6	29196.3	U
	Alr1004	Alanine--glyoxylate aminotransferase	Q8YY48	Q8YY48_NOSS1	73.455	15.75	4	4	41869.1	C
	Alr1329	Alr1329 protein	Q8YX86	Q8YX86_NOSS1	68.209	10.21	4	4	52720.1	U
	Alr0022	Allophycocyanin subunit beta	P80557	PHAB_NOSS1	68.134	22.22	4	3	17304.8	U
	Alr0529	Phycocyanin A subunit (Fragment)	Q3L162	Q3L162_NOSS1	67.195	43.96	3	3	9756.91	U
	Alr4448	Endo-1,4-beta-xylanase	Q8YNW3	Q8YNW3_NOSS1	65.152	8.9	5	4	44045.6	C
	All1683	Phosphoserine aminotransferase	Q8YWD0	Q8YWD0_NOSS1	58.769	10.97	3	3	43141.5	C
	All4131	Phosphoglycerate kinase	Q8YPR1	PGK_NOSS1	56.663	10.25	3	3	42441.5	C
	All4575	Phosphate-binding periplasmic protein of phosphate ABC transporter	Q8YNJ0	Q8YNJ0_NOSS1	55.807	10.71	4	3	41342.8	P
	Alr0021	Allophycocyanin subunit alpha 1	P80555	PHAA1_NOSS1	54.543	15.53	3	3	17345.7	U
	Alr0528	C-phycocyanin subunit beta	P07120	PHCB_NOSS1	50.12	19.08	2	2	18386.8	U
	Alr0523	Phycoerythrocyanin subunit beta	P35797	PHEB_NOSS1	40.493	19.19	2	2	18283.7	U
	Alr0996	Protease	Q8YY56	Q8YY56_NOSS1	39.52	5.94	2	2	51460.5	U
	Alr4123	Phosphoribulokinase	Q8YPR9	Q8YPR9_NOSS1	37.956	7.49	3	2	38454.8	C
	All3538	Enolase	Q8YRB0	ENO_NOSS1	32.751	5.36	2	2	45965.1	C
	All2563	Transaldolase	P58561	TAL_NOSS1	29.144	6.63	2	2	36177.7	C
8	All2563	Transaldolase	P58561	TAL_NOSS1	247.379	30.72	12	9	36177.7	C
	All4575	Phosphate-binding periplasmic protein of phosphate ABC transporter	Q8YNJ0	Q8YNJ0_NOSS1	241.371	26.79	10	8	41342.8	P
	Alr0996	Protease	Q8YY56	Q8YY56_NOSS1	148.059	17.21	8	6	51460.5	U
	All4121	Ferredoxin--NADP reductase	P58558	FENR_NOSS1	101.555	11.59	6	5	48838.3	CM
	Alr0022	Allophycocyanin subunit beta	P80557	PHAB_NOSS1	68.839	22.22	3	3	17304.8	U
	Alr0021	Allophycocyanin subunit alpha 1	P80555	PHAA1_NOSS1	66.94	20.5	3	3	17345.7	U
	Alr0267	Alr0267 protein	Q8Z036	Q8Z036_NOSS1	56.524	7.6	3	3	44342.4	CM
	Alr0529	Phycocyanin A subunit (Fragment)	Q3L162	Q3L162_NOSS1	50.837	30.77	3	2	9756.91	U
	Alr0528	C-phycocyanin subunit beta	P07120	PHCB_NOSS1	49.889	19.08	3	2	18386.8	U
	Alr0523	Phycoerythrocyanin subunit beta	P35797	PHEB_NOSS1	46.455	19.19	2	2	18283.7	U
	Alr4907	Ornithine carbamoyltransferase	Q8YMM6	OTC_NOSS1	39.824	9.8	3	2	33401.1	C
	All5062	Glyceraldehyde-3-phosphate dehydrogenase 2	P58554	G3P2_NOSS1	34.277	8.31	2	2	36910	C
9	All4121	Ferredoxin--NADP reductase	P58558	FENR_NOSS1	347.839	35.45	26	14	48838.3	CM
	Alr0530	Phycobilisome 32.1 kDa linker polypeptide, phycocyanin-associated, rod	P07123	PYR1_NOSS1	240.816	38.81	12	10	32209.1	CM
	Alr0267	Alr0267 protein	Q8Z036	Q8Z036_NOSS1	198.002	22.3	10	9	44342.4	CM
	Alr0021	Allophycocyanin subunit alpha 1	P80555	PHAA1_NOSS1	87.128	26.09	4	4	17345.7	U
	Alr0529	Phycocyanin A subunit (Fragment)	Q3L162	Q3L162_NOSS1	82.921	43.96	4	3	9756.91	U
	Alr0022	Allophycocyanin subunit beta	P80557	PHAB_NOSS1	71.019	22.22	3	3	17304.8	U
	Alr0528	C-phycocyanin subunit beta	P07120	PHCB_NOSS1	53.196	19.08	2	2	18386.8	U
	Alr0523	Phycoerythrocyanin subunit beta	P35797	PHEB_NOSS1	45.292	19.19	2	2	18283.7	U
	Alr7346	Alr7346 protein	Q8YKF2	Q8YKF2_NOSS1	37.418	11.83	2	2	29430.3	U
	Alr2709	Alr2709 protein	Q8YTK8	Q8YTK8_NOSS1	35.118	8.3	2	2	33206.2	U
	All2563	Transaldolase	P58561	TAL_NOSS1	30.222	6.63	2	2	36177.7	C
10	Alr0267	Alr0267 protein	Q8Z036	Q8Z036_NOSS1	132.345	15.2	13	6	44342.4	CM
	Alr3539	Alr3539 protein	Q8YRA9	Q8YRA9_NOSS1	117.739	17.14	5	5	30959.1	U
	All4121	Ferredoxin--NADP reductase	P58558	FENR_NOSS1	87.982	11.36	6	5	48838.3	CM
	Alr0022	Allophycocyanin subunit beta	P80557	PHAB_NOSS1	57.118	20.99	5	3	17304.8	U
	Alr0528	C-phycocyanin subunit beta	P07120	PHCB_NOSS1	44.145	19.08	2	2	18386.8	U
	Alr0021	Allophycocyanin subunit alpha 1	P80555	PHAA1_NOSS1	38.277	13.04	3	2	17345.7	U
	Alr7261	Alr7261 protein	Q8YKN2	Q8YKN2_NOSS1	37.741	9.03	3	2	31514.1	E
11	Alr0267	Alr0267 protein	Q8Z036	Q8Z036_NOSS1	87.027	10.54	6	5	44342.4	CM
	Alr0021	Allophycocyanin subunit alpha 1	P80555	PHAA1_NOSS1	71.004	24.84	4	4	17345.7	U
	Alr0022	Allophycocyanin subunit beta	P80557	PHAB_NOSS1	52.158	18.52	3	3	17304.8	U
	Alr0528	C-phycocyanin subunit beta	P07120	PHCB_NOSS1	50.36	19.08	4	2	18386.8	U
	All3797	Beta-Ig-H3/fasciclin (Fragment)	K4K3R1	K4K3R1_NOSS1	46.925	10.3	2	2	24903.1	U
	All4906	Phosphoglycerate mutase	Q8YMM7	Q8YMM7_NOSS1	36.445	11.32	2	2	23805.3	C
12	Alr2938	Superoxide dismutase	Q9R6Y6	Q9R6Y6_NOSS1	98.326	21.5	7	4	22460	P
	All3797	Beta-Ig-H3/fasciclin (Fragment)	K4K3R1	K4K3R1_NOSS1	41.872	10.3	2	2	24903.1	U
	All3984	All3984 protein	Q8YQ51	Q8YQ51_NOSS1	41.278	9.96	3	2	24713.3	U
	Alr7524	Alr7524 protein	Q8ZSI6	Q8ZSI6_NOSS1	39.134	12.44	2	2	21723.2	C
	Alr0021	Allophycocyanin subunit alpha 1	P80555	PHAA1_NOSS1	37.041	13.04	2	2	17345.7	U

## Sheet: Table S2 - NO3-
Table S2: List of proteins identified in the exoproteome of Anabaena sp. PCC 7120 grown in medium with nitrate (BG11). Proteins are listed according to the respective bands or gel areas in which they were identified.
Band	Cyanobase	Description	UniProt AC	UniProt ID	Protein Score	% Coverage	#Peptides	#Unique Sequences	Protein Mass (Da)	psort
1	All0275	Glycerophosphoryl diester phosphodiesterase	Q8Z028	Q8Z028_NOSS1	418.499	20.74	29	18	109860	E
2	Alr4794	Alr4794 protein	Q8YMY0	Q8YMY0_NOSS1	456.943	26.51	36	19	79486.4	U
	All2843	Alkaline phosphatase	Q8YT83	Q8YT83_NOSS1	372.079	32.06	23	15	67220.6	U
	Alr2771	Dihydroxy-acid dehydratase	Q8YTE6	ILVD_NOSS1	130.558	10.83	7	6	59129.7	C
	Alr2328	Glutamine synthetase	P00964	GLNA_NOSS1	124.98	18.78	6	6	53136.4	C
	Alr2887	Alr2887 protein	Q8YT39	Q8YT39_NOSS1	116.781	11.19	6	6	80838.3	OM
	All1342	All1342 protein	Q8YX73	Q8YX73_NOSS1	77.334	8.86	4	4	65734	OM
	All0168	Alpha-amylase	Q8Z0D0	Q8Z0D0_NOSS1	65.048	8.71	4	4	70894.7	C
	Alr4072	Alr4072 protein	Q8YPW8	Q8YPW8_NOSS1	25.927	7.1	2	2	50373.2	E
	Alr3588	Alr3588 protein	Q8YR62	Q8YR62_NOSS1	23.977	3.74	2	2	96326.2	U
	Alr1348	Ferredoxin-sulfite reductase	Q8YX67	Q8YX67_NOSS1	23.347	3.38	2	2	73188.9	C
	All0275	Glycerophosphoryl diester hosphodiesterase	Q8Z028	Q8Z028_NOSS1	20.511	2.82	2	2	109860	E
3	Alr1050	Glucose-6-phosphate isomerase	Q8YY05	G6PI_NOSS1	317.196	25.76	18	12	57818.9	C
	Alr2328	Glutamine synthetase	P00964	GLNA_NOSS1	287.235	29.96	25	12	53136.4	C
	All3964	Phosphoglucomutase/phosphomannomutase	Q8YQ71	Q8YQ71_NOSS1	253.579	28.63	14	11	51820	C
	Alr0140	Periplasmic oligopeptide-binding protein of oligopeptide ABC transporter	Q8Z0F7	Q8Z0F7_NOSS1	241.036	23.73	11	10	60658.9	P
	Alr4976	Phosphodiesterase/alkaline phosphatase D	Q8YMF8	Q8YMF8_NOSS1	204.085	18.7	13	9	59168.4	E
	Alr4072	Alr4072 protein	Q8YPW8	Q8YPW8_NOSS1	94.098	11.36	8	5	50373.2	E
	All4499	All4499 protein	Q8YNR3	Q8YNR3_NOSS1	54.713	6.23	3	3	58563.8	E
	Alr4550	Uncharacterized protein alr4550	Q8YNL5	Y4550_NOSS1	48.501	6.26	3	3	60580.7	U
	Alr4745	Dihydrolipoyl dehydrogenase	Q8YN25	Q8YN25_NOSS1	35.89	5.68	2	2	50450.8	C
4	All4499	All4499 protein	Q8YNR3	Q8YNR3_NOSS1	317.611	33.33	25	12	58563.8	E
	Alr4550	Uncharacterized protein alr4550	Q8YNL5	Y4550_NOSS1	275.097	25.57	23	11	60580.7	U
	All4968	Glutathione reductase	P48638	GSHR_NOSS1	207.023	21.79	11	9	49478.3	C
	Alr1381	Calcium-dependent protease	Q59149	PRCA_NOSS1	171.603	13.14	10	8	71526.9	C
	Alr1524	Ribulose bisphosphate carboxylase large chain	P00879	RBL_NOSS1	151.829	18.49	7	7	53045.3	C
	All3556	Succinate-semialdehyde dehydrogenase	Q8YR92	Q8YR92_NOSS1	128.477	16.48	6	5	48820	C
	Alr5103	LL-diaminopimelate aminotransferase 1	Q8YM38	DAPT1_NOSS1	126.055	15.57	9	6	44986.7	C
	Alr0834	Porin major outer membrane protein	Q8YYL4	Q8YYL4_NOSS1	123.31	14.68	8	6	54439.4	U
	All5039	ATP synthase subunit beta	P06540	ATPB_NOSS1	118.827	17.84	7	6	52016.3	C
	Alr2328	Glutamine synthetase	P00964	GLNA_NOSS1	107.748	15.61	8	5	53136.4	C
	All0207	All0207 protein	Q8Z091	Q8Z091_NOSS1	79.689	9.59	4	4	59996.6	E
	All7614	All7614 protein	Q8ZS97	Q8ZS97_NOSS1	72.567	8.23	5	4	58354.4	OM
	Alr4072	Alr4072 protein	Q8YPW8	Q8YPW8_NOSS1	69.618	7.3	6	4	50373.2	E
	Alr4745	Dihydrolipoyl dehydrogenase	Q8YN25	Q8YN25_NOSS1	68.118	9.26	4	4	50450.8	C
	Alr0608	Nitrate transport protein NrtA	Q44292	NRTA_NOSS1	52.438	8.86	3	3	48475.5	CM
	Alr2190	Alpha-amylase	Q8YUZ1	Q8YUZ1_NOSS1	45.083	5.89	5	3	57063	C
	Alr0528	C-phycocyanin subunit beta	P07120	PHCB_NOSS1	38.559	19.08	2	2	18386.8	U
	Alr2877	Bicarbonate transport bicarbonate-binding protein	Q8YT49	Q8YT49_NOSS1	33.128	5.46	2	2	50292.4	CM
5	Alr0608	Nitrate transport protein NrtA	Q44292	NRTA_NOSS1	361.162	31.36	31	14	48475.5	CM
	Alr2877	Bicarbonate transport bicarbonate-binding protein	Q8YT49	Q8YT49_NOSS1	338.257	28.38	43	14	50292.4	CM
	All1951	Substrate-binding protein of ABC transporter	Q8YVM4	Q8YVM4_NOSS1	316.316	34.47	18	13	47683.2	C
	All4131	Phosphoglycerate kinase	Q8YPR1	PGK_NOSS1	288.49	33.75	12	11	42441.5	C
	Alr1834	Alr1834 protein	Q8YVY4	Q8YVY4_NOSS1	179.25	26.76	9	8	44800.6	P
	All4539	L-sorbosone dehydrogenase	Q8YNM5	Q8YNM5_NOSS1	174.29	18.53	10	8	49217.2	U
	Alr0051	IMP dehydrogenase	Q8Z0N9	Q8Z0N9_NOSS1	76.753	14.47	4	4	40446.8	C
	Alr2328	Glutamine synthetase	P00964	GLNA_NOSS1	74.752	13.71	4	4	53136.4	C
	Alr0132	Alr0132 protein	Q8Z0G4	Q8Z0G4_NOSS1	37.839	7.88	2	2	46552.5	U
6	All4575	Phosphate-binding periplasmic protein of phosphate ABC transporter	Q8YNJ0	Q8YNJ0_NOSS1	285.911	32.14	18	10	41342.8	P
	All2563	Transaldolase	P58561	TAL_NOSS1	279.784	34.94	15	11	36177.7	C
	All2315	Ketol-acid reductoisomerase	Q8YUM5	ILVC_NOSS1	201.451	22.05	12	8	36010.9	C
	Alr0474	Alr0474 protein	Q8YZI6	Q8YZI6_NOSS1	153.683	13.42	10	7	66225.3	U
	Alr4907	Ornithine carbamoyltransferase	Q8YMM6	OTC_NOSS1	51.543	9.8	4	2	33401.1	C
	Alr2948	Alr2948 protein	Q8YSY1	Q8YSY1_NOSS1	44.958	7.76	3	2	35883.2	C
	Alr0528	C-phycocyanin subunit beta	P07120	PHCB_NOSS1	42.109	15.03	2	2	18386.8	U
	All3909	Uroporphyrinogen decarboxylase	Q8YQC4	DCUP_NOSS1	36.182	6.86	2	2	38819.7	C
	All3149	All3149 protein	Q8YSD9	Q8YSD9_NOSS1	33.058	7.21	2	2	35346.5	CM
	All1750	All1750 protein	Q8YW66	Q8YW66_NOSS1	29.141	5.67	2	2	38434.5	U
7	Alr0608	Nitrate transport protein NrtA	Q44292	NRTA_NOSS1	288.499	25.23	29	12	48475.5	CM
	Alr1548	Alr1548 protein	Q8YWQ6	Q8YWQ6_NOSS1	164.826	23.08	7	7	34469.9	U
	Alr2877	Bicarbonate transport bicarbonate-binding protein	Q8YT49	Q8YT49_NOSS1	125.285	14.85	9	6	50292.4	CM
	Alr3539	Alr3539 protein	Q8YRA9	Q8YRA9_NOSS1	112.469	18.57	5	5	30959.1	U
	Alr0267	Alr0267 protein	Q8Z036	Q8Z036_NOSS1	52.163	7.6	3	3	44342.4	CM
	All4464	Phosphoadenosine phosphosulfate reductase	Q8YNU7	Q8YNU7_NOSS1	51.983	14.52	5	3	27556	C
	Alr7261	Alr7261 protein	Q8YKN2	Q8YKN2_NOSS1	36.016	11.46	2	2	31514.1	E
	All4131	Phosphoglycerate kinase	Q8YPR1	PGK_NOSS1	34.12	6.5	2	2	42441.5	C
	Alr1362	Alr1362 protein	Q8YX53	Q8YX53_NOSS1	33.126	7.02	3	2	31369.1	U
	All3964	Phosphoglucomutase/phosphomannomutase	Q8YQ71	Q8YQ71_NOSS1	27.517	4.42	2	2	51820	C
8	Alr2938	Superoxide dismutase	Q9R6Y6	Q9R6Y6_NOSS1	183.84	33.5	11	7	22460	P
	All1380	All1380 protein	Q8YX37	Q8YX37_NOSS1	162.475	39.06	9	6	21223.1	U
	Alr0474	Alr0474 protein	Q8YZI6	Q8YZI6_NOSS1	109.874	10.4	6	5	66225.3	U
	Alr1965	ATP phosphoribosyltransferase	Q8YVL0	HIS1_NOSS1	97.129	18.22	5	4	23324.9	C
	Alr0528	C-phycocyanin subunit beta	P07120	PHCB_NOSS1	96.561	31.79	6	4	18386.8	U
	Alr7524	Alr7524 protein	Q8ZSI6	Q8ZSI6_NOSS1	90.319	22.8	5	4	21723.2	C
	All7633	All7633 protein	Q8ZS79	Q8ZS79_NOSS1	80.292	19.42	4	4	27082	P
	Alr1362	Alr1362 protein	Q8YX53	Q8YX53_NOSS1	79.361	15.44	5	4	31369.1	U
	Alr0608	Nitrate transport protein NrtA	Q44292	NRTA_NOSS1	77.604	11.14	4	4	48475.5	CM
	All2108	All2108 protein	Q8YV73	Q8YV73_NOSS1	66.864	16.92	3	3	22283	U
	Alr0530	Phycobilisome 32.1 kDa linker polypeptide, phycocyanin-associated, rod	P07123	PYR1_NOSS1	53.609	10.84	3	3	32209.1	CM
	Alr0529	Phycocyanin A subunit (Fragment)	Q3L162	Q3L162_NOSS1	47.415	30.77	2	2	9756.91	U
	Alr4641	Peroxiredoxin	Q8YNC5	Q8YNC5_NOSS1	47.181	13.79	2	2	22630.6	C
	Alr0022	Allophycocyanin subunit beta	P80557	PHAB_NOSS1	38.45	13.58	2	2	17304.8	U
	Alr2313	Alr2313 protein	Q8YUM7	Q8YUM7_NOSS1	37.744	6.64	2	2	29543	U
9	Alr0529	C-phycocyanin alpha chain	P07121	PHCA_NOSS1	224.364	44.79	48	7	17457.5	U
	Alr0021	Allophycocyanin subunit alpha 1	P80555	PHAA1_NOSS1	171.815	45.34	7	6	17345.7	U
	Alr0528	C-phycocyanin subunit beta	P07120	PHCB_NOSS1	121.291	32.95	7	5	18386.8	U
	Alr3607	Alr3607 protein	Q8YR43	Q8YR43_NOSS1	86.1	14.66	6	4	25990.6	U
	Alr0534	Phycobilisome rod-core linker polypeptide CpcG1	P29986	PYG1_NOSS1	66.886	12.9	3	3	31933	CM
	Alr0525	Phycobilisome 34.5 kDa linker polypeptide, phycoerythrocyanin-associated, rod	P31329	PYR2_NOSS1	53.12	12.23	3	3	31295.4	CM
	Alr0608	Nitrate transport protein NrtA	Q44292	NRTA_NOSS1	51.704	7.73	4	3	48475.5	CM
	Alr0523	Phycoerythrocyanin subunit beta	P35797	PHEB_NOSS1	49.798	19.19	3	2	18283.7	U
	All4749	All4749 protein	Q8YN21	Q8YN21_NOSS1	42.383	19.4	3	2	14695	U
	Alr0022	Allophycocyanin subunit beta	P80557	PHAB_NOSS1	40.983	14.2	2	2	17304.8	U
	Alr0530	Phycobilisome 32.1 kDa linker polypeptide, phycocyanin-associated, rod	P07123	PYR1_NOSS1	38.938	6.99	3	2	32209.1	CM
	Alr1520	Alr1520 protein	Q8YWT0	Q8YWT0_NOSS1	38.855	10.96	2	2	24005.4	U
10	Alr0267	Alr0267 protein	Q8Z036	Q8Z036_NOSS1	132.87	15.2	13	6	44342.4	CM
	Alr3539	Alr3539 protein	Q8YRA9	Q8YRA9_NOSS1	118.424	17.14	5	5	30959.1	U
	All4121	Ferredoxin--NADP reductase	P58558	FENR_NOSS1	87.869	11.36	6	5	48838.3	CM
	Alr0022	Allophycocyanin subunit beta	P80557	PHAB_NOSS1	56.835	20.99	4	3	17304.8	U
	Alr0528	C-phycocyanin subunit beta	P07120	PHCB_NOSS1	44.339	19.08	2	2	18386.8	U
	Alr0021	Allophycocyanin subunit alpha 1	P80555	PHAA1_NOSS1	38.188	13.04	2	2	17345.7	U
	Alr7261	Alr7261 protein	Q8YKN2	Q8YKN2_NOSS1	37.685	9.03	3	2	31514.1	E

## Sheet: Table S3 - NH4+
Table S3: List of proteins identified in the exoproteome of Anabaena sp. PCC 7120 grown in medium with ammonia (BG110+NH4+). Proteins are listed according to the respective bands or gel areas in which they were identified.
Band	Cyanobase	Description	UniProt AC	UniProt ID	Protein Score	% Coverage	#Peptides	#Unique Sequences	Protein Mass (Da)	psort
1	Alr4238	Alr4238 protein	Q8YPF6	Q8YPF6_NOSS1	404.401	11.59	32	18	193292	E
	All2655	All2655 protein	Q8YTQ8	Q8YTQ8_NOSS1	159.402	3.31	11	10	339468	E
	Alr4550	Uncharacterized protein alr4550	Q8YNL5	Y4550_NOSS1	34.963	3.83	2	2	60580.7	U
2	All0275	Glycerophosphoryl diester phosphodiesterase	Q8Z028	Q8Z028_NOSS1	511.361	25.12	36	20	109860	E
	Alr4072	Alr4072 protein	Q8YPW8	Q8YPW8_NOSS1	27.79	4.87	2	2	50373.2	E
3	Alr3588	Alr3588 protein	Q8YR62	Q8YR62_NOSS1	312.695	18.28	25	12	96326.2	U
	All0275	Glycerophosphoryl diester phosphodiesterase	Q8Z028	Q8Z028_NOSS1	155.069	10.32	9	8	109860	E
	Alr4072	Alr4072 protein	Q8YPW8	Q8YPW8_NOSS1	60.055	9.13	4	3	50373.2	E
	All0167	Maltooligosyltrehalose synthase	Q8Z0D1	Q8Z0D1_NOSS1	25.493	2.93	2	2	105858	C
4	All0275	Glycerophosphoryl diester phosphodiesterase	Q8Z028	Q8Z028_NOSS1	252.152	14.9	12	11	109860	E
	Alr1310	Alr1310 protein	Q8YXA5	Q8YXA5_NOSS1	148.834	12.1	7	7	85771.9	C
	Alr4238	Alr4238 protein	Q8YPF6	Q8YPF6_NOSS1	53.991	2.31	4	4	193292	E
	All2567	Probable phosphoketolase 2	Q8YTZ6	PHK2_NOSS1	28.08	2.52	2	2	89583	C
	All4985	Sucrose synthase	Q8YME9	Q8YME9_NOSS1	25.405	2.36	2	2	94123.2	C
5	Alr3344	Transketolase	Q8YRU9	TKT_NOSS1	464.207	28.96	26	19	72070.6	C
	Alr1742	Chaperone protein dnaK2	Q8YW74	DNAK2_NOSS1	362.633	28.28	27	16	67907.6	C
	Alr0880	Oligopeptidase A	Q8YYH0	Q8YYH0_NOSS1	221.097	18.09	15	10	78181.3	C
	All0875	All0875 protein	Q44528	Q44528_NOSS1	219.467	18.3	14	10	63833.7	C
	All2533	Prolyl endopeptidase	Q8YU28	Q8YU28_NOSS1	173.232	14.95	13	8	77917.3	P
	All0167	Maltooligosyltrehalose synthase	Q8Z0D1	Q8Z0D1_NOSS1	95.705	8.46	7	6	105858	C
	All2843	Alkaline phosphatase	Q8YT83	Q8YT83_NOSS1	82.421	14.04	5	5	67220.6	U
	Alr0169	Cyclomaltodextrin glucanotransferase	Q8Z0C9	Q8Z0C9_NOSS1	60.473	7.32	4	4	74287.1	C
	Alr4794	Alr4794 protein	Q8YMY0	Q8YMY0_NOSS1	29.485	3.71	2	2	79486.4	U
	All0275	Glycerophosphoryl diester phosphodiesterase	Q8Z028	Q8Z028_NOSS1	26.54	2.73	2	2	109860	E
	Alr3659	Alr3659 protein	Q8YR01	Q8YR01_NOSS1	26.223	4.07	2	2	61699	E
6	All3964	Phosphoglucomutase/phosphomannomutase	Q8YQ71	Q8YQ71_NOSS1	388.981	30.74	23	14	51820	C
	Alr1050	Glucose-6-phosphate isomerase	Q8YY05	G6PI_NOSS1	343.058	27.08	20	14	57818.9	C
	Alr2328	Glutamine synthetase	P00964	GLNA_NOSS1	249.44	23.63	19	10	53136.4	C
	Alr0140	Periplasmic oligopeptide-binding protein of oligopeptide ABC transporter	Q8Z0F7	Q8Z0F7_NOSS1	157.206	17.21	7	7	60658.9	P
	All3325	All3325 protein	Q8YRW7	Q8YRW7_NOSS1	144.782	19.83	7	7	53192.5	U
	All0005	ATP synthase subunit alpha	P12405	ATPA_NOSS1	140.127	15.81	9	6	54422	C
	Alr0237	Probable cytosol aminopeptidase	Q8Z064	AMPA_NOSS1	124.023	12.63	6	5	51918.3	C
	All5039	ATP synthase subunit beta	P06540	ATPB_NOSS1	95.75	15.35	6	5	52016.3	C
	Alr4072	Alr4072 protein	Q8YPW8	Q8YPW8_NOSS1	55.249	7.1	6	3	50373.2	E
	Alr4745	Dihydrolipoyl dehydrogenase	Q8YN25	Q8YN25_NOSS1	34.225	5.68	3	2	50450.8	C
7	Alr2877	Bicarbonate transport bicarbonate-binding protein	Q8YT49	Q8YT49_NOSS1	338.208	24.67	54	14	50292.4	CM
	All1951	Substrate-binding protein of ABC transporter	Q8YVM4	Q8YVM4_NOSS1	233.87	29.68	16	10	47683.2	C
	All4539	L-sorbosone dehydrogenase	Q8YNM5	Q8YNM5_NOSS1	221.889	22.54	9	9	49217.2	U
	All4131	Phosphoglycerate kinase	Q8YPR1	PGK_NOSS1	208.843	24.25	9	8	42441.5	C
	Alr0608	Nitrate transport protein NrtA	Q44292	NRTA_NOSS1	186.252	19.32	11	8	48475.5	CM
	Alr3344	Transketolase	Q8YRU9	TKT_NOSS1	178.411	13.13	9	8	72070.6	C
	Alr1834	Alr1834 protein	Q8YVY4	Q8YVY4_NOSS1	174.122	24.49	10	8	44800.6	P
	All3538	Enolase	Q8YRB0	ENO_NOSS1	151.209	16.55	8	6	45965.1	C
	Alr0132	Alr0132 protein	Q8Z0G4	Q8Z0G4_NOSS1	88.996	15.77	4	4	46552.5	U
	Alr2328	Glutamine synthetase	P00964	GLNA_NOSS1	59.85	10.13	4	3	53136.4	C
	Alr1313	3-isopropylmalate dehydrogenase	Q8YXA2	LEU3_NOSS1	29.701	6.35	2	2	38769.5	C
8	All4575	Phosphate-binding periplasmic protein of phosphate ABC transporter	Q8YNJ0	Q8YNJ0_NOSS1	307.389	32.14	23	11	41342.8	P
	All2315	Ketol-acid reductoisomerase	Q8YUM5	ILVC_NOSS1	188.55	19.94	14	8	36010.9	C
	All2563	Transaldolase	P58561	TAL_NOSS1	135.117	19.88	7	6	36177.7	C
	Alr2948	Alr2948 protein	Q8YSY1	Q8YSY1_NOSS1	119.707	15.22	7	5	35883.2	C
	All5062	Glyceraldehyde-3-phosphate dehydrogenase 2	P58554	G3P2_NOSS1	109.119	15.43	6	5	36910	C
	All5039	ATP synthase subunit beta	P06540	ATPB_NOSS1	98.254	15.35	8	5	52016.3	C
	All3909	Uroporphyrinogen decarboxylase	Q8YQC4	DCUP_NOSS1	96.988	12.86	7	4	38819.7	C
	Alr4907	Ornithine carbamoyltransferase	Q8YMM6	OTC_NOSS1	50.688	9.48	4	2	33401.1	C
	Alr2328	Glutamine synthetase	P00964	GLNA_NOSS1	46.615	8.44	4	3	53136.4	C
	All0458	Uncharacterized low temperature-induced protein all0458	P0A3A7	Y458_NOSS1	39.486	11.73	4	2	20232.7	C
	Alr2973	Glucokinase	P58616	GLK_NOSS1	36.016	6.73	3	2	37063.7	C
	All3149	All3149 protein	Q8YSD9	Q8YSD9_NOSS1	33.071	8.15	2	2	35346.5	CM
	Alr2877	Bicarbonate transport bicarbonate-binding protein	Q8YT49	Q8YT49_NOSS1	28.429	5.68	2	2	50292.4	CM
9	Alr0530	Phycobilisome 32.1 kDa linker polypeptide, phycocyanin-associated, rod	P07123	PYR1_NOSS1	387.439	47.2	29	15	32209.1	CM
	Alr1364	Alr1364 protein	Q8YX51	Q8YX51_NOSS1	162.624	20.06	12	6	39762.2	U
	Alr5182	Oxidoreductase	Q8YLW4	Q8YLW4_NOSS1	153.929	23.51	6	6	30914.8	C
	All4121	Ferredoxin--NADP reductase	P58558	FENR_NOSS1	148.413	17.05	8	7	48838.3	CM
	Alr7346	Alr7346 protein	Q8YKF2	Q8YKF2_NOSS1	100.149	24.81	6	4	29430.3	U
	All3964	Phosphoglucomutase/phosphomannomutase	Q8YQ71	Q8YQ71_NOSS1	82.705	10.74	7	4	51820	C
	All2316	Aldo/keto reductase	Q8YUM4	Q8YUM4_NOSS1	71.642	14.79	5	3	31452.6	C
	Alr4072	Alr4072 protein	Q8YPW8	Q8YPW8_NOSS1	66.903	8.72	6	4	50373.2	E
	All4563	Fructose-bisphosphate aldolase	Q8YNK2	ALF_NOSS1	63.812	11.14	5	3	38616.7	C
	All0004	ATP synthase gamma chain	P12408	ATPG_NOSS1	60.894	11.43	3	3	35277.5	C
	All4191	DNA-directed RNA polymerase subunit alpha	Q8YPK3	RPOA_NOSS1	46.495	6.35	4	3	35072.7	C
	All0005	ATP synthase subunit alpha	P12405	ATPA_NOSS1	32.458	4.94	3	2	54422	C
	Alr1742	Chaperone protein dnaK2	Q8YW74	DNAK2_NOSS1	24.364	2.05	2	2	67907.6	C
10	Alr0530	Phycobilisome 32.1 kDa linker polypeptide, phycocyanin-associated, rod	P07123	PYR1_NOSS1	230.096	30.42	17	9	32209.1	CM
	Alr4385	Triosephosphate isomerase	Q8YP17	TPIS_NOSS1	136.047	22.41	7	6	26552.1	C
	Alr2877	Bicarbonate transport bicarbonate-binding protein	Q8YT49	Q8YT49_NOSS1	129.2	14.85	6	6	50292.4	CM
	All2425	All2425 protein	Q8YUC7	Q8YUC7_NOSS1	115.718	18.43	6	5	27811.5	C
	All4131	Phosphoglycerate kinase	Q8YPR1	PGK_NOSS1	80.076	12.25	4	4	42441.5	C
	Alr0608	Nitrate transport protein NrtA	Q44292	NRTA_NOSS1	36.316	5.91	2	2	48475.5	CM
	Alr3344	Transketolase	Q8YRU9	TKT_NOSS1	34.09	4.33	2	2	72070.6	C
	All4464	Phosphoadenosine phosphosulfate reductase	Q8YNU7	Q8YNU7_NOSS1	33.363	9.13	2	2	27556	C
11	Alr3539	Alr3539 protein	Q8YRA9	Q8YRA9_NOSS1	336.731	37.5	21	12	30959.1	U
	Alr4979	Alr4979 protein	Q8YMF5	Q8YMF5_NOSS1	255.703	40.09	19	9	24199.9	C
	Alr3090	Alr3090 protein	Q8YSJ5	Q8YSJ5_NOSS1	170.917	25.65	10	7	25664.8	C
	Alr5182	Oxidoreductase	Q8YLW4	Q8YLW4_NOSS1	170.411	28.07	8	7	30914.8	C
	All4131	Phosphoglycerate kinase	Q8YPR1	PGK_NOSS1	166.785	22.25	8	7	42441.5	C
	Alr2877	Bicarbonate transport bicarbonate-binding protein	Q8YT49	Q8YT49_NOSS1	163.869	19	8	8	50292.4	CM
	Alr7261	Alr7261 protein	Q8YKN2	Q8YKN2_NOSS1	129.563	22.92	8	5	31514.1	E
	Alr1548	Alr1548 protein	Q8YWQ6	Q8YWQ6_NOSS1	109.963	16.35	6	5	34469.9	U
	All3791	Ribonuclease D	Q8YQM9	Q8YQM9_NOSS1	108.59	20.1	6	5	23598.1	C
	Alr0530	Phycobilisome 32.1 kDa linker polypeptide, phycocyanin-associated, rod	P07123	PYR1_NOSS1	96.747	16.43	8	5	32209.1	CM
	All2105	FMN-dependent NADH-azoreductase	Q8YV76	AZOR_NOSS1	93.902	22.71	6	5	22784.7	C
	Alr0069	Ribonuclease PH	Q8Z0M2	RNPH_NOSS1	92.786	21.86	4	4	27152.1	C
	All3964	Phosphoglucomutase/phosphomannomutase	Q8YQ71	Q8YQ71_NOSS1	85.859	12.42	5	5	51820	C
	All0004	ATP synthase gamma chain	P12408	ATPG_NOSS1	84.993	17.78	4	4	35277.5	C
	Alr0529	Phycocyanin A subunit (Fragment)	Q3L162	Q3L162_NOSS1	84.033	48.35	4	3	9756.91	U
	All4287	Peptidyl-prolyl cis-trans isomerase B	Q8YPB1	Q8YPB1_NOSS1	77.934	28.47	6	3	14873.5	P
	All4214	50S ribosomal protein L4	Q8YPI0	RL4_NOSS1	76.51	18.57	4	4	23691.2	C
	All0268	All0268 protein	Q8Z035	Q8Z035_NOSS1	68.415	14.12	5	4	27330.3	U
	All4575	Phosphate-binding periplasmic protein of phosphate ABC transporter	Q8YNJ0	Q8YNJ0_NOSS1	60.334	9.69	3	3	41342.8	P
	Alr0608	Nitrate transport protein NrtA	Q44292	NRTA_NOSS1	55.478	8.18	4	3	48475.5	CM
	Alr0528	C-phycocyanin subunit beta	P07120	PHCB_NOSS1	52.441	19.08	4	2	18386.8	U
	All5039	ATP synthase subunit beta	P06540	ATPB_NOSS1	41.929	7.68	3	3	52016.3	C
	All2498	N-acetyl-gamma-glutamyl-phosphate reductase 2	P54894	ARGC2_NOSS1	37.447	6.52	3	2	34822.6	C
	Alr0782	Ribulose-phosphate 3-epimerase	Q8YYR4	Q8YYR4_NOSS1	36.518	7.66	3	2	25582.5	C
	All0005	ATP synthase subunit alpha	P12405	ATPA_NOSS1	36.16	4.94	2	2	54422	C
	Alr2328	Glutamine synthetase	P00964	GLNA_NOSS1	28.778	6.75	2	2	53136.4	C
	All7633	All7633 protein	Q8ZS79	Q8ZS79_NOSS1	26.862	6.61	2	2	27082	P
12	Alr2938	Superoxide dismutase	Q9R6Y6	Q9R6Y6_NOSS1	233.166	37.5	31	9	22460	P
	Alr0530	Phycobilisome 32.1 kDa linker polypeptide, phycocyanin-associated, rod	P07123	PYR1_NOSS1	184.137	22.03	11	8	32209.1	CM
	All1380	All1380 protein	Q8YX37	Q8YX37_NOSS1	131.837	32.29	9	5	21223.1	U
	Alr7524	Alr7524 protein	Q8ZSI6	Q8ZSI6_NOSS1	116.263	24.87	9	5	21723.2	C
	Alr0528	C-phycocyanin subunit beta	P07120	PHCB_NOSS1	116.007	36.99	6	5	18386.8	U
	Alr4641	Peroxiredoxin	Q8YNC5	Q8YNC5_NOSS1	109.796	25.62	6	5	22630.6	C
	Alr0529	Phycocyanin A subunit (Fragment)	Q3L162	Q3L162_NOSS1	106.93	61.54	8	4	9756.91	U
	Alr1965	ATP phosphoribosyltransferase	Q8YVL0	HIS1_NOSS1	62.603	14.02	3	3	23324.9	C
	Alr0022	Allophycocyanin subunit beta	P80557	PHAB_NOSS1	58.959	17.9	3	3	17304.8	U
	Alr2313	Alr2313 protein	Q8YUM7	Q8YUM7_NOSS1	55.653	9.59	3	3	29543	U
	All7633	All7633 protein	Q8ZS79	Q8ZS79_NOSS1	54.047	13.64	3	3	27082	P
	Alr3808	Nutrient stress-induced DNA-binding protein	Q8YQL3	DPSA_NOSS1	42.069	17.39	4	2	20687.2	U
	All0004	ATP synthase gamma chain	P12408	ATPG_NOSS1	35.606	6.98	2	2	35277.5	C
	All4131	Phosphoglycerate kinase	Q8YPR1	PGK_NOSS1	35.126	6	2	2	42441.5	C
	All0005	ATP synthase subunit alpha	P12405	ATPA_NOSS1	34.436	5.14	4	2	54422	C
	Alr0021	Allophycocyanin subunit alpha 1	P80555	PHAA1_NOSS1	31.541	13.04	2	2	17345.7	U
	Alr0474	Alr0474 protein	Q8YZI6	Q8YZI6_NOSS1	26.517	3.69	2	2	66225.3	U
13	Alr0022	Allophycocyanin subunit beta	P80557	PHAB_NOSS1	199.149	48.15	27	7	17304.8	U
	Alr3402	Nucleoside diphosphate kinase	Q8YRP2	NDK_NOSS1	182.223	47.65	13	7	16604	C
	Alr0529	Phycocyanin A subunit (Fragment)	Q3L162	Q3L162_NOSS1	143.747	60.44	10	4	9756.91	U
	Alr0021	Allophycocyanin subunit alpha 1	P80555	PHAA1_NOSS1	142.106	31.68	10	6	17345.7	U
	Alr0523	Phycoerythrocyanin subunit beta	P35797	PHEB_NOSS1	138.712	36.63	7	5	18283.7	U
	Alr0528	C-phycocyanin subunit beta	P07120	PHCB_NOSS1	130.47	32.95	11	5	18386.8	U
	All3653	Allophycocyanin subunit alpha-B	P80556	PHAC_NOSS1	128.488	27.95	9	5	17811.5	C
	All4038	All4038 protein	Q8YQ02	Q8YQ02_NOSS1	111.254	30.86	6	4	17884.4	U
	All4749	All4749 protein	Q8YN21	Q8YN21_NOSS1	104.989	41.79	4	4	14695	U
	All4131	Phosphoglycerate kinase	Q8YPR1	PGK_NOSS1	93.061	12	5	4	42441.5	C
	All2375	All2375 protein	Q8YUH1	Q8YUH1_NOSS1	90.166	30.34	3	3	15341.1	U
	All4050	All4050 protein	Q8YPZ0	Q8YPZ0_NOSS1	84.542	14.81	5	4	37259.5	C
	Alr4123	Phosphoribulokinase	Q8YPR9	Q8YPR9_NOSS1	72.645	10.78	4	3	38454.8	C
	All3797	Beta-Ig-H3/fasciclin (Fragment)	K4K3R1	K4K3R1_NOSS1	72.285	14.59	3	3	24903.1	U
	Alr3607	Alr3607 protein	Q8YR43	Q8YR43_NOSS1	70.547	14.66	3	3	25990.6	U
	Alr0534	Phycobilisome rod-core linker polypeptide CpcG1	P29986	PYG1_NOSS1	59.293	12.9	3	3	31933	CM
	All3643	All3643 protein	Q8YR15	Q8YR15_NOSS1	48.967	20.96	3	2	18251.8	U
	All2453	Cytochrome b6-f complex iron-sulfur subunit 1	Q93SX0	UCRIA_NOSS1	43.666	11.73	3	2	19197.6	CM
	Alr0020	Phycobiliprotein ApcE	P80559	APCE_NOSS1	40.588	2.74	3	3	126888	CM
	All4145	All4145 protein	Q8YPP7	Q8YPP7_NOSS1	37.412	14.11	3	2	18304	C
	All0259	Cytochrome c-550	Q8Z044	CY550_NOSS1	37.019	16.56	2	2	17759.4	CM
	All1220	All1220 protein	Q8YXJ3	Q8YXJ3_NOSS1	34.895	6.73	2	2	35558.4	CM
	All0005	ATP synthase subunit alpha	P12405	ATPA_NOSS1	27.997	5.14	2	2	54422	C

## Sheet: Memb vesicles
Table S4: List of proteins identified in the Prochlorococcus MED4 membrane vesicles proteome (Biller et al., 2014) and orthologues (as defined by the Cyanobase database) of Anabaena sp. PCC 7120 that have been identified in the exoproteome presented in this work (highlighted in green).
Prochlorococcus MED4
NCBI accession	CyanoBase	gene	A7120 exoproteome
gi|33860650|ref|NP_892211.1|	PMM0090	Serine protease	NO
gi|33860657|ref|NP_892218.1|	PMM0097	TolC	alr2887
gi|33860667|ref|NP_892228.1|	PMM0107	aroK	NO
gi|33860686|ref|NP_892247.1|	PMM0126	hyp	NO
gi|33860730|ref|NP_892291.1|	PMM0170	NifS	NO
gi|33860745|ref|NP_892306.1|	PMM0185	hyp	all0268
gi|33860785|ref|NP_892346.1|	PMM0226	ftsH2	NO
gi|33860812|ref|NP_892373.1|	PMM0254	hyp	NO
gi|33860888|ref|NP_892449.1|	PMM0330	LysM	NO
gi|33861107|ref|NP_892668.1|	PMM0550	rbcL	alr1524
gi|33861234|ref|NP_892795.1|	PMM0677	protease	NO
gi|33861267|ref|NP_892828.1|	PMM0710	phosphate transporter	all4575
gi|33861350|ref|NP_892911.1|	PMM0793	hyp	NO
gi|33861442|ref|NP_893003.1|	PMM0885	carboxypeptidase	NO
gi|33861470|ref|NP_893031.1|	PMM0913	ABC transporter	NO
gi|33861526|ref|NP_893087.1|	PMM0970	ABC transpoter	all1951
gi|33861535|ref|NP_893096.1|	PMM0979	hyp	NO
gi|33861588|ref|NP_893149.1|	PMM1032	ABC transporter	NO
gi|33861680|ref|NP_893241.1|	PMM1124	hyp	NO
gi|33861695|ref|NP_893256.1|	PMM1139	memb fusion protein	NO
gi|33861718|ref|NP_893279.1|	PMM1162	hyp	NO
gi|33861720|ref|NP_893281.1|	PMM1164	futA	NO
gi|33861738|ref|NP_893299.1|	PMM1182	hyp	NO
gi|33861749|ref|NP_893310.1|	PMM1193	putative tetrapyrrole methylase family protein	NO
gi|33861780|ref|NP_893341.1|	PMM1224	putative polysaccharide export protein	all4388
gi|33861781|ref|NP_893342.1|	PMM1225	hyp	NO
gi|33861795|ref|NP_893356.1|	PMM1239	ABC transporter transmembrane region	NO
gi|33861803|ref|NP_893364.1|	PMM1247	hyp	NO
gi|33861837|ref|NP_893398.1|	PMM1281	GTP-binding protein ERA homolog	NO
gi|33861894|ref|NP_893455.1|	PMM1338	chloroplast outer envelope membrane protein homolog	NO
gi|33861904|ref|NP_893465.1|	PMM1348	possible sporulation protein SpoIID	NO
gi|33861981|ref|NP_893542.1|	PMM1425	Serine proteases, trypsin family:HtrA/DegQ protease family	NO
gi|33861992|ref|NP_893553.1|	PMM1436	GroEL protein	NO
gi|33862007|ref|NP_893568.1|	PMM1451	ATP synthase alpha subunit	all0005
gi|33862088|ref|NP_893649.1|	PMM1532	50S ribosomal protein L13	NO
gi|33862110|ref|NP_893671.1|	PMM1554	30S ribosomal protein	NO
gi|33862114|ref|NP_893675.1|	PMM1558	50S ribosomal protein	NO
gi|33862218|ref|NP_893779.1|	PMM1662	50S ribosomal protein	NO
gi|33862249|ref|NP_893810.1|	PMM1693	Aminotransferases class-IV	alr1299
gi|33862270|ref|NP_893831.1|	PMM1714	hyp	NO
